# Supplementary material for: Between Light and Shading: Morphological, Biochemical, and Metabolomics Insights Into the Influence of Blue Photoselective Shading on Vegetable Seedlings
Source: Front Plant Sci. 2022 May 25;13:890830. doi: 10.3389/fpls.2022.890830 (PMC9174935; doi:10.3389/fpls.2022.890830)
Supplement: Supplementary Table 1 — Metabolic profile of Cucurbitaceae (zucchini and watermelon) and Solanaceae (tomato and eggplant) seedling. [file Table_1.XLSX]

## Sheet: Untargeted metabolomics dataset
Compound	Name CPD	Sample46	Sample47	Sample48	Sample49	Sample50	Sample51	Sample52	Sample53	Sample54	Sample55	Sample56	Sample57	Sample58	Sample59	Sample60	Sample31	Sample32	Sample33	Sample34	Sample35	Sample36	Sample37	Sample38	Sample39	Sample40	Sample41	Sample42	Sample43	Sample44	Sample45	Sample16	Sample17	Sample18	Sample19	Sample20	Sample21	Sample22	Sample23	Sample24	Sample25	Sample26	Sample27	Sample28	Sample29	Sample30	Sample1	Sample2	Sample3
CPD-14596	neolinustatin	98904264	166529584	104768960	130583352	125991080	62049516	96735272	95217752	75474256	85659592	106579872	85254968	93104208	87283536	86000352	43318788	24620778	38808964	32172100	28918456	57347000	105326488	81707992	83977296	77268200	17018322	123990960	69155920	52916696	40960436	141506304	137282048	142198880	146264800	145603408	103913160	122758168	115377984	108529920	118717720	147932672	100883776	78671624	93120808	89406368	13724557	21477754	15376320
CPD-8793	(+)-&delta;-amorphene	3.00291e+06	1.79855e+06	2641920	2.68833e+06	1876402	4837976	5726793	4.39309e+06	3.94043e+06	4274355	3.17965e+06	3.36398e+06	4.60515e+06	3.76839e+06	4.46876e+06	5524468	4651462	4605685	4628660	6.10347e+06	4.35353e+06	6084463	4.9726e+06	5.14065e+06	4.12983e+06	5113652	4.96459e+06	4.05105e+06	5.96944e+06	5946712	4.15771e+06	3.41028e+06	3.39399e+06	3855451	4435904	4.15064e+06	5.46112e+06	5195423	5.42288e+06	4443041	4.21271e+06	3724064	4809641	5033616	5.83571e+06	5.06882e+06	6.59947e+06	5.03934e+06
CPD-9217	solanidine	1	1	4.99115e+06	5.38642e+06	5079475	5.68739e+06	7627606	1	7.5263e+06	1	5282093	1	7118596	1	1	7174909	5988470	6858897	5832121	7099023	5.69721e+06	7472678	6924250	7337910	5.59186e+06	6.02026e+06	6365664	5.58486e+06	7.05489e+06	6.26185e+06	6.75106e+06	5.99809e+06	5.59432e+06	7.39036e+06	7546396	8537511	8454576	7989027	8.10546e+06	7666453	7.8015e+06	7.60353e+06	6567472	7.17687e+06	8.064e+06	7.19325e+06	8861937	6993113
CPD-8672	dopaxanthin quinone	1	1	1	1	1	1	1	1	1	1	1	1	1	1	1	339922	350361	390921	385848	403810	203131	275260	120465	1	297101	289091	259799	294996	132836	123104	1	1	1.21305e+06	1.02231e+06	333034	851801	1.30416e+06	887832	864530	440534	804299	819238	1.27149e+06	1.45281e+06	939121	1	1	1
CPD-12033	6-hydroxy-2-[hydroxy-(4-hydroxyphenyl)methyl]-1-benzofuran-3-one	3.23249e+06	3219457	1.63644e+06	2919632	3.0441e+06	3.47997e+06	2346281	3.97007e+06	3584402	3.40474e+06	4.0191e+06	3629070	3.66763e+06	3.18054e+06	3.4125e+06	369434	980606	789370	975620	842384	1598966	3.51885e+06	1.39901e+06	1.43705e+06	1.90993e+06	2379472	7214812	1.40243e+06	2.7419e+06	1.47665e+06	3307085	1.74893e+06	134254	1.56049e+06	1.43708e+06	1.78562e+06	3462222	1.56484e+06	1.57838e+06	1.46383e+06	4.09737e+06	1	1.71062e+06	1.61813e+06	1.70329e+06	3.18491e+06	1	1
EE-PIPEROYL-COA	(E,E)-piperoyl-CoA	325331	339195	380955	372800	346422	287942	111141	115891	105473	85281.1	378313	182074	168534	182827	342808	1	1	1	1	1	1	1	1	1	1	1	1	1	1	1	189178	181604	165751	76467.5	77231.7	1	1	1	1	1	1	1	120559	129166	137178	143979	154532	103218
CPD-12573	3',4',5'-<i>O</i>-trimethyltricetin	4.39509e+06	3.14509e+06	6.0396e+06	2.92825e+06	3.77624e+06	6.99011e+06	452165	5760897	482545	5827839	5.10746e+06	4.67799e+06	4962932	4.61931e+06	4.97624e+06	1	1.19853e+06	1	1.18426e+06	1.13768e+06	1.57716e+06	2760775	1.89336e+06	1.90533e+06	2.08664e+06	974847	2789274	1.65049e+06	1488691	1.40853e+06	1	1	8502392	38647360	38448260	15723364	9942919	9096861	10686779	34047276	8696270	37961952	33897144	35505192	37187320	8865907	12004349	10116866
CPD-15074	2-hydroxynaringenin	6.28792e+06	4560267	1.89742e+06	5.49314e+06	1884324	4699297	6473752	7.27764e+06	4985054	5.21398e+06	7.16583e+06	6377475	6.93521e+06	5.96844e+06	2776735	1	6086604	6073569	5412955	4780865	1	5156423	1	1	4.88657e+06	1	1	5.9081e+06	4847204	1	474742	589128	636631	459564	1.35603e+06	1.4847e+06	1.57419e+06	1.60181e+06	1.76689e+06	1788060	2.05659e+06	1.94522e+06	1.35822e+06	1.41958e+06	1.44619e+06	22222198	1	1
CPD-7202	4,9-dimethyldodeca-2,4,6,8,10-pentaene-1,12-dial	1	1.65519e+06	2.00239e+06	1.50355e+06	1	2.54331e+06	2.51522e+06	2.19394e+06	2.53747e+06	2.42032e+06	1.95842e+06	1.69923e+06	1.85988e+06	1.8805e+06	568216	1.03701e+06	2.14372e+06	698182	624216	657910	1.55189e+06	1980093	1.72627e+06	1.79945e+06	1.72225e+06	1.07363e+06	3.01928e+06	2.03625e+06	1.73834e+06	1.32255e+06	834489	402019	1	565673	556383	703511	549007	665665	619348	641162	615720	481672	515659	521411	513923	3.23584e+06	4442139	3.45378e+06
CPD-4143	sitosterol	2.09183e+06	2096759	1.88469e+06	2.22139e+06	2.09274e+06	1.80379e+06	1.72052e+06	1.93929e+06	1.55574e+06	1.77846e+06	1.87036e+06	1692949	1.95818e+06	1.95326e+06	1.75457e+06	1.70122e+06	357611	1	1	1.74412e+06	1	1.53783e+06	1	1	1.27662e+06	1.37547e+06	1	1.25332e+06	1	1	1.7099e+06	1556330	1.59593e+06	1.58995e+06	1.73061e+06	1.65241e+06	1.53888e+06	1.61391e+06	1397035	1.53395e+06	1.3739e+06	1.31952e+06	1	1.79411e+06	1	2.98867e+06	3.00148e+06	1.01767e+06
CPD-14864	3,6,7,2',4'-pentamethylquercetagetin 3'-<i>O</i>-&beta;-<i>D</i>-glucoside	1.08049e+06	1.27424e+06	1.2915e+06	1280065	1.43645e+06	1080184	1.23423e+06	1.18186e+06	1.13782e+06	1	1.55123e+06	1.50035e+06	1	1.35653e+06	1	207916	349884	280807	236458	1	355979	248450	259327	252538	238192	243321	270041	159047	203376	202845	1.88208e+06	234476	130046	174251	112405	185916	1	130414	211312	223905	1.58471e+06	190412	175794	1.57207e+06	1.60976e+06	833126	1	1.19897e+06
HMP	4-amino-2-methyl-5-pyrimidinemethanol	1.4875e+06	1.28622e+06	1.27632e+06	1.16951e+06	1.35755e+06	1	1	1	1	1.41916e+06	1.50525e+06	1.46196e+06	1.3504e+06	1703729	1.53774e+06	16481016	12162401	1	14738544	15336277	12316035	13865479	17032630	15251385	15334793	16122364	14471665	20246438	1	17703852	267075	310200	560516	273744	272973	394916	1	118670	106961	1	115446	116423	144229	462751	1	2.3972e+06	1.8157e+06	2.42351e+06
CPD-8633	2',3,4,4',6'-pentahydroxychalcone 4'-<i>O</i>-&beta;-D-glucoside	716283	521719	610289	1	573307	561263	1.02867e+06	1	1	1	990052	797980	1	1	735980	1	760335	764462	1	1	1	653483	764724	1	656711	499911	609035	1	652878	1	44612520	44362004	50301584	46142020	46440320	43330748	43749656	46267020	46547568	47518496	41400452	41586704	36548196	34357376	33748672	3.02162e+06	2.91686e+06	4213617
CPD-14736	L-kynurenine	564048	1	797970	1	1.26932e+06	1.35614e+06	513293	1	1.2795e+06	1	466903	425034	498684	1	1	2253219	1	1	1.33938e+06	1455502	2925883	1	1.68558e+06	1	1	1.53553e+06	7.70516e+06	2.10426e+06	2224884	2467579	2.72592e+06	1.20944e+06	1	3.1163e+06	1	1.65019e+06	1.6337e+06	3.66158e+06	1.41928e+06	3.53347e+06	3262202	3.4398e+06	1.78509e+06	1770972	1.80325e+06	328292	373841	303260
TRANS-2-HEXENOL	(E)-2-hexenol	3.75995e+06	3.21179e+06	3302847	3.0884e+06	3205545	3.60398e+06	4.23199e+06	4.03119e+06	4135443	4.08237e+06	4484629	4.10816e+06	4.5126e+06	4249344	4.07527e+06	2.29684e+06	1.63686e+06	1.8643e+06	2.60622e+06	2735030	3022888	3.00715e+06	3419398	2833188	3.31174e+06	1072459	5.12275e+06	2.86055e+06	3053012	1.76496e+06	1.84462e+06	1.11921e+06	1.65984e+06	1.53229e+06	1510647	1.26859e+06	1.17712e+06	1.2986e+06	1.33418e+06	1.27308e+06	845118	1.2304e+06	1.271e+06	783705	1.07797e+06	1840145	1.74871e+06	1.93879e+06
CPD-18169	isovitexin 2''-<i>O</i>-&beta;-<i>D</i>-glucosyl 7-<i>O</i>-galactoside	200805	111395	263108	178643	179112	195806	261604	226768	224595	221125	382326	320793	350275	328419	326547	2231285	1.81897e+06	2.13966e+06	1.89988e+06	2.07185e+06	1	2.06247e+06	1.799e+06	1	1.78566e+06	1	2768680	1.50871e+06	1.37803e+06	1	2480364	886179	1	2430855	2.4213e+06	2303889	2356975	1	2.32659e+06	1	2.06446e+06	1	1.77325e+06	2.13976e+06	1.98751e+06	6.3146e+06	448616	4.34289e+06
CPD-9441	sophoraflavanone G	1	198694560	126893016	1	151028592	1.58083e+06	115314328	116593656	94806600	104917872	121001560	1	114433872	106857032	103362968	748140	3.08558e+06	2.12328e+06	1	1	973410	1.76233e+06	1	1.67993e+06	1.54628e+06	1.07798e+06	2.49103e+06	1.36069e+06	1	1.37952e+06	1	188241776	181905024	192228384	190778832	144986864	163476064	150236768	147212128	158138496	310810	1	1.32927e+06	1.22869e+06	124074264	2302218	1.96642e+06	1.91263e+06
L-ERYTHRO-4-HYDROXY-GLUTAMATE	erythro-4-hydroxy-L-glutamate	1.09389e+06	2903926	4438113	1	1.0054e+06	1	2.74757e+06	1	1	1	1	1	1	1	1713539	1	1	1	1	1	1	1	1	1	1	1	1	1	1	1	3.78747e+06	4.55158e+06	1	5.01291e+06	1.16366e+06	355316	4780262	4.16951e+06	3006615	4.8134e+06	725270	731500	1.07528e+06	4736190	1	747076	89973.9	189226
CPD-6644	wighteone	152130	132873	152484	201150	1	146998	191293	157868	147953	182547	186657	203023	167855	131078	186126	189393	181794	196284	183952	191774	187375	181106	188409	177091	173788	166138	173820	143062	143684	177038	312665	249693	1	1	282168	260379	283244	290337	1	1	1	1	1	1	1	580244	290653	1
CPD-4125	avenasterol	4206132	4643589	3821133	5453185	5.27576e+06	3.06475e+06	3250099	2711427	2.77055e+06	3.00762e+06	3.22629e+06	3.27231e+06	3.91643e+06	3.94936e+06	3.32494e+06	3.00795e+06	1	2931300	2444197	3.00257e+06	2.2316e+06	3169893	2.96693e+06	3417342	2.23275e+06	2.48621e+06	2.22737e+06	2.15695e+06	2.7032e+06	2.41578e+06	3590470	2.89166e+06	2.61924e+06	2.55141e+06	2890942	2.73583e+06	2.48353e+06	2.38798e+06	2386115	2.53001e+06	2.08355e+06	2.16281e+06	3.12157e+06	3.37776e+06	3483451	6.7701e+06	7382935	5.14449e+06
CPD-8122	molybdopterin adenine dinucleotide	161573	110388	1.36727e+06	150959	978637	1.00867e+06	222144	1.34321e+06	193404	1.27233e+06	140637	1	158171	127572	1.44433e+06	221739	137259	181937	148159	220162	153290	221979	210306	229892	1.22339e+06	1	1.38591e+06	1.46614e+06	229164	185299	186796	106454	990024	192294	213688	184728	193373	233595	207225	225093	212625	153877	201035	224955	253601	1	1	1
CPDIO2-9	1-18:3-2-16:4-monogalactosyldiacylglycerol	837476	983787	562274	874362	827721	669346	706175	871374	789006	844017	721662	1.0398e+06	824984	649900	856994	1232630	1.2736e+06	1.46442e+06	1.15884e+06	1.21299e+06	1.37571e+06	2.7792e+06	2.03613e+06	2.94173e+06	2.32585e+06	1	2217608	1.25483e+06	959948	693899	4908748	2543552	1	3.7312e+06	1	1.79388e+06	1.83373e+06	2.14003e+06	2.55116e+06	2.86652e+06	2.45586e+06	1.4834e+06	1.52586e+06	2.49224e+06	2227750	1	1	1
CPD-7662	entacapone	369158	308243	487904	319371	323995	539093	163636	152894	128479	147525	297527	115792	175693	231012	260989	173487	602892	551679	521978	167599	187853	272257	835591	884489	281954	250189	1.61728e+06	270236	295255	289578	1	1.29482e+06	1.44488e+06	1.25907e+06	1262019	1.30125e+06	1.40206e+06	1.83102e+06	1.29628e+06	1.27423e+06	1	1	1.46457e+06	1.08412e+06	1.06533e+06	11782390	28585802	42302048
CPD-19439	crinine	548030	276386	1	355444	1	643682	401782	662072	400761	406450	462534	1	391592	419624	420015	1	1	1	1	1.6025e+06	667516	908798	786287	738014	821338	544315	998534	1.86083e+06	488602	1	18698900	18564700	19976790	459815	19965024	265179	20157342	20542254	20250006	19821718	19303458	287049	18118212	17097656	17710544	4.73617e+06	5.42115e+06	7.75448e+06
ALENDRONATE	alendronate	1	1	644861	641530	639642	546161	569113	561957	538437	568600	711246	704932	673963	701146	679560	1	110197	435277	390131	374883	119393	118806	140039	358525	133785	81029.9	473914	1	82773.7	75988.5	272400	376164	385380	151824	166944	309341	271761	296346	288299	292896	267632	250922	348861	267324	275262	720161	706555	676479
CPD-14047	<i>N</i>-hydroxy-L-dihomomethionine	2.22743e+06	1.8817e+06	1.60925e+06	2.29859e+06	1.87406e+06	1	4.54779e+06	1.69979e+06	1880177	1.50668e+06	1.95041e+06	1.58861e+06	2.77418e+06	1.49461e+06	3.20686e+06	7.3088e+06	511835	322896	279825	911477	505206	439817	430065	581188	484959	394538	455336	6348928	457123	396758	138013	1	213022	145747	121421	133920	1	145308	150820	141900	834934	122628	115747	983486	1	238231	347511	288673
5-PHOSPHORIBOSYL-5-AMINOIMIDAZOLE	5-amino-1-(5-phospho-&beta;-D-ribosyl)imidazole	3129592	3.06638e+06	3.00387e+06	2.78583e+06	2.92652e+06	2.62072e+06	3465865	3874114	3502277	3.34503e+06	3894559	3.48907e+06	3559748	3005680	3.30544e+06	2.66993e+06	1958897	373646	2.23655e+06	2.18862e+06	350891	3.04397e+06	2.72823e+06	2.81218e+06	387472	2121581	1403217	421283	430946	416897	1	3.95751e+06	134254	3427672	3434087	4526396	3.80635e+06	4.03998e+06	3.7171e+06	4264458	4.07538e+06	4903113	4574867	4260261	4.4568e+06	3.14806e+06	3739624	1
SELENOMETHIONINE	L-selenomethionine	1.39472e+06	131834	140699	460482	1.69804e+06	1.23525e+06	1.75833e+06	478246	503396	414713	1.24985e+06	1.41372e+06	889106	424176	474724	193986	185358	480315	96519.9	126646	1	347987	72632.4	1.3073e+06	202157	1	85936.9	1	122607	1	1	1	1	1	1	1	1	1	1	1	1	1.15627e+06	1	1	1	1	1	146651
CPD-12495	(22R,23R)-22,23-dihydroxycampesterol	118408512	1	80835800	1	108158200	106149704	128549936	139288400	118787376	1	115144840	124184208	122183136	1	1	6.12158e+06	1	1	1	6278140	4.73178e+06	6100057	6011926	1	4047997	6.4296e+06	1	4.58133e+06	6067932	6.10506e+06	1	4432859	1	5095789	5.65014e+06	5361129	5.25606e+06	6022257	5.76502e+06	6034702	5.31637e+06	5.16499e+06	4.88938e+06	5614927	5976730	913858	856253	908759
CPD-19955	butyl benzoate	1	1	1.02941e+06	1	1	366802	1	613830	844380	215040	139104	147335	1	1	199519	1	760198	1	322807	1	1	363447	1	858283	1	755898	466002	500969	1	1.15996e+06	410934	1	5.58169e+06	4.21037e+06	4118961	3.96179e+06	3.38233e+06	4106555	3910806	4.07087e+06	2.6838e+06	2.94647e+06	2.91093e+06	2478827	2.21473e+06	675717	759133	896095
CPD-8660	#N/A	4.92235e+06	4.93934e+06	3353231	5.43186e+06	5532623	1	3810374	3.80403e+06	3664812	4074985	2740554	3.37251e+06	3.32832e+06	3.19628e+06	3.01148e+06	697234	1.58e+06	1.17474e+06	903147	730952	478410	360863	740765	623768	520506	832466	324031	742784	706751	648074	464804	423893	396699	369148	407044	301749	1	1	1	1	1	1	350813	434499	365392	415138	422403	356389
CPD-8135	crinosterol	463933	340719	265962	275027	252399	303241	327363	340988	249146	295813	438224	329573	300037	236712	279171	944788	1.62679e+06	1.41371e+06	1.14982e+06	896568	749385	1.39534e+06	892821	1.06297e+06	1.38456e+06	953073	290744	218674	990987	975188	259663	980708	189938	1.08868e+06	1.21307e+06	143896	1.00296e+06	196974	1.091e+06	1.0665e+06	169579	212045	146470	206171	1.60807e+06	1.03184e+06	1.15499e+06	851740
INDOLE_LACTATE	indole-3-lactate	1.458e+06	1.45599e+06	1.2606e+06	1.46503e+06	1.42169e+06	1.47664e+06	1.21621e+06	1.54619e+06	1.39444e+06	1.42909e+06	1.49267e+06	1.25519e+06	1.63794e+06	1.39014e+06	1.3083e+06	590566	965831	435973	780796	592057	445581	375286	403200	354326	431050	535141	1.70751e+06	662234	702992	799554	390468	520845	708582	571738	476121	649091	485676	566687	568240	585617	345532	911897	393870	960055	663151	712830	802724	1317887
CPD-9527	gossypol-6,6'-dimethyl ether	181807	190432	201105	207757	220212	197077	192091	147771	175202	169321	195630	237158	201635	166847	189069	1.51744e+06	1.87916e+06	1817872	1.5098e+06	1.44679e+06	1.70016e+06	1.03134e+06	1.56574e+06	1.60282e+06	1.40339e+06	1417830	735223	1.78495e+06	1.49961e+06	1.30455e+06	1.02553e+06	1	828107	1	1	784890	794547	737510	784791	1	571459	1	742777	798171	481519	810321	590244	924182
CPD-7993	N-methylaminobutanal	3.77928e+06	3.66782e+06	3.02471e+06	3115311	3.39411e+06	1.99549e+06	1868490	1.61265e+06	1	1.83141e+06	2091467	1.50752e+06	1986827	1874151	1.93334e+06	1	1	1	1	1	2.76968e+06	2.71861e+06	2.81707e+06	2.90675e+06	2.60732e+06	3.88559e+06	2.43732e+06	2863918	3.32307e+06	3.36441e+06	964510	804027	610737	1344111	1355178	1.17745e+06	488836	2.22281e+06	1.23518e+06	1.11779e+06	1.1536e+06	1.28083e+06	1.57878e+06	1.37339e+06	1.26152e+06	1.33798e+06	1.56857e+06	1
CPD0-1473	pteroyl-&gamma;-glutamyl-&gamma;-glutamylglutamate	2.5851e+06	1.01484e+06	2.26194e+06	1714188	1.66196e+06	2.49954e+06	3091956	2.44966e+06	2.47919e+06	2.71779e+06	3341121	3.63201e+06	3.01265e+06	3.13538e+06	3.61709e+06	95043.3	694671	544420	448024	439098	101094	88434.4	100846	109219	1	88523.6	440907	111454	76026.7	80211.3	341331	348076	332606	329767	344676	341760	303962	313384	312984	330778	309805	289797	323722	319199	320847	2.79649e+06	2.67177e+06	2462596
CPD-14422	(11Z,14Z,17Z)-3-oxoicosatrienoyl-CoA	1.98392e+06	502393	456346	611542	663830	1.82884e+06	2080072	1.9153e+06	1.83097e+06	465586	528981	747722	748091	743316	450405	92470.3	148921	134932	109954	101613	2.38685e+06	1.27635e+06	1.26546e+06	1.35168e+06	1.28793e+06	1.29752e+06	1.21882e+06	1156995	1.25377e+06	1.2379e+06	813620	750648	812252	311488	321628	357231	380218	373022	358777	346200	313824	263973	853735	955222	828468	1.39414e+06	992587	1075425
CPD-7035	2-phenylethanol	2.09667e+06	1	2590966	2.45647e+06	2.2812e+06	1	1	2.48969e+06	1	2464120	2.29861e+06	2586285	2.47013e+06	1	2.30436e+06	1.035e+06	912873	964973	973819	1009509	1236131	1.21922e+06	1.20407e+06	1.23512e+06	1.18866e+06	959501	1.77977e+06	1.42892e+06	1.17706e+06	1.05288e+06	2.66665e+06	2545846	2.29308e+06	5.46553e+06	2500463	2301430	3.18175e+06	4.41355e+06	3.27116e+06	3.41053e+06	2.82316e+06	2.69857e+06	3821357	2.38936e+06	2.65056e+06	3.21794e+06	1.57448e+06	1.28669e+06
CPD0-1594	2,4-diamino-6-ethyl-5,3'-(2-trifluoromethyl-4-sulphonamidophenoxy)prop-1'-yloxypyrimidine	629899	679430	688930	778687	751943	504487	530231	581943	502059	492260	561027	498046	569482	583557	531941	11472443	114591	93587.3	13024654	12142346	4355646	4218390	6330311	5.59934e+06	1	104147	1	4.90422e+06	3.91562e+06	2.96605e+06	909624	1	854711	951592	950649	770126	1	609636	660042	1	667892	1	1	753457	911571	145376	128669	109220
CPD-4889	(<i>E</i>)-&beta;-ocimene	1	196244	310018	177836	198175	233027	277995	276973	265732	270968	199969	231481	230482	200807	107846	353583	198769	310957	269168	269852	282734	285595	422147	359484	309633	276330	458259	510462	369559	291912	265659	266787	187470	226520	228725	1	345119	411351	409547	459352	186676	1	1	1	147721	279918	269567	220413
CPD-17599	(-)-bursehernin	1.31557e+06	1	1.2661e+06	3376412	1	1.02624e+06	1.18981e+06	1.24324e+06	1.07294e+06	1.02268e+06	1	1.14268e+06	1.44284e+06	1363400	1.37293e+06	4.4848e+06	6510898	6273489	4.99385e+06	5019766	3.68244e+06	1	4857848	5.0119e+06	4925186	3.71133e+06	6.76646e+06	5038624	4.78667e+06	4.13412e+06	4.43172e+06	1	1	1	5.10231e+06	5324478	882351	1.02461e+06	965720	995124	4.49052e+06	4872931	4.99194e+06	4746083	4.74838e+06	496963	510665	342006
3-ENOLPYRUVYL-SHIKIMATE-5P	5-enolpyruvoyl-shikimate 3-phosphate	1	1	1	1	1	1	1	1	1	1	1	1	1	1	1	768144	319895	384513	571878	658607	614856	622549	457768	517976	614126	463713	682961	577731	528200	642120	437815	359202	436876	336285	316183	316159	335808	399099	371812	88015.2	322371	222005	380303	389381	367200	91912.4	240844	138995
ACETYLCHOLINE	acetylcholine	1	33339952	58885880	41106488	41570776	64844468	73188128	62629608	64803816	70660464	1	77251240	67125280	76613032	72786024	259843	417628	409828	333008	341103	277171	357261	357020	364861	337837	229723	496658	339162	275383	221336	299429	383893	321761	395800	369064	482708	462908	453717	784081	449269	896665	553261	508384	532758	852442	1628000	573509	2269930
CPD-5922	(<i>R</i>)-3-(phenyl)lactoyl-CoA	114914	122275	124420	117948	1	111053	120032	120612	111636	117769	114752	121712	117141	117686	115086	101863	109286	105125	97908	109151	109253	120791	112093	106804	120621	1	110753	110314	98869.1	92988.8	279277	255984	256812	1	235657	223281	1	1	163178	1	1	1	317300	332052	334241	740675	567082	703707
CPD-13883	&beta;-seco-amyrin	1	1	6.6437e+06	7.2171e+06	6631166	7.12097e+06	5.96199e+06	6.18449e+06	4.20064e+06	4.40114e+06	6003894	4.18483e+06	4619980	6.36796e+06	6024511	1	299295	1	288664	288634	1	288885	312342	309825	292473	515892	336212	643642	1	577392	1.48284e+06	1864767	1.23172e+06	2.36531e+06	1.36434e+06	265880	256714	344541	1.86821e+06	245481	268675	281621	278841	1.3459e+06	281019	3898673	2517677	3.46396e+06
CPD-14492	betulinic aldehyde	211763	1	704601	275144	1	882828	623355	237493	506400	384147	1.04348e+06	950951	1.05776e+06	1.18701e+06	1.31111e+06	1	434693	321426	294275	299788	157918	214297	220519	220142	185191	1	162201	184800	197412	141389	240966	261112	230380	163191	123865	154938	235254	1	171328	139215	1	1	149496	155128	143922	289383	364374	262186
CPD-14938	3,3',5'-trimethylmyricetin	12094839	6.5187e+06	11935451	9641744	9268212	11374251	13149702	1	11685599	12622488	16031164	15391332	13393067	13861733	14599061	2.57959e+06	3.3295e+06	3.14467e+06	2.80966e+06	2.63656e+06	2.58459e+06	3042325	2.81109e+06	2.88361e+06	2717121	2.47285e+06	3673279	3198044	3.04394e+06	2.78872e+06	1	1	1	1	4483138	1	4897447	1	4583789	1	1	1	1	1	4.9094e+06	2421529	2.32999e+06	2287201
CPD-8009	quercetin 3,5-<i>O</i>-diglucoside	86375224	78658704	89940544	84099664	83872896	87033104	1.95076e+06	2.25274e+06	2.01467e+06	2165773	1.93835e+06	1.84998e+06	1903955	1.7053e+06	1.83677e+06	1.00911e+06	2458058	2412294	1	1052073	1.58913e+06	2.15286e+06	1	1.81347e+06	1.82955e+06	548837	1.87856e+06	1.32584e+06	1.16526e+06	923953	3.21394e+06	2.51865e+06	2660901	1	1	1	3.1616e+06	3.03617e+06	2422219	3.7679e+06	4143152	1	2.42936e+06	3.72225e+06	3.53006e+06	254042	449381	163730
CPD-685	(-)-<i>endo</i>-fenchol	1	1	409569	1	307354	312064	409137	352167	327886	432879	287220	315599	448389	245520	1	353583	198769	309033	269168	269852	283169	360717	427622	480551	309120	1	1	510534	369844	1	400836	330373	229813	260080	264578	1	1	238679	1	293392	269864	1	1	1	176536	269589	287446	246220
CPD-1091	(<i>S</i>)-ureidoglycolate	1	1	1	1	1	1	1	1	1	1	1	1	1	1	1	1	1	1	1	1	1	1	1	1	1	1	1	1	1	1	358481	129127	1	101055	128346	99586	1	1	85499.8	89440	1	73533.5	185528	82413.6	1	233532	255581	1
CPD-8065	verbascose	108909	76988.6	114369	138966	119088	87967.4	117131	1	101837	1	72752.3	102989	145168	115495	104403	1	128652	1	139033	1	1	208449	169285	1	120627	1	84665.8	1	88398.3	1	4.54714e+06	4.54218e+06	4.61367e+06	4.25783e+06	4154833	3.86377e+06	3.79146e+06	3.63652e+06	3.42872e+06	3479431	812917	1	4262525	4.58523e+06	5.28979e+06	1	542304	979084
CPD-17454	malonyl-furaneol glucopyranoside	641395	332185	654352	490769	477354	512300	694340	593463	585244	598020	733967	667778	680651	818974	793057	1	1	1	1	1	655333	1	480238	1	1	413889	453866	1	455370	1	1	8.0557e+06	1	6206996	6275225	8881182	6071720	5861644	6843728	7064121	6434210	9905976	7796169	7.89075e+06	292706	1.39043e+06	1.25461e+06	1.15862e+06
CPD-7004	dihydrogeranylgeranyl chlorophyll a	543434430	683187840	549017860	1	752693440	1	612400130	703256000	629280380	677468670	694808640	1	1	1	1	8667606	6.278e+06	1	1	1	6369132	1	1	1	7407056	5.44446e+06	7.05391e+06	6756590	6483891	5715684	1	1.36731e+06	1	1331444	1	1	1.12473e+06	1.16214e+06	952076	990838	1.00078e+06	747823	180908	964100	1	7.62373e+06	8.02568e+06	9793416
CPD-17262	(8Z,11Z,14Z,17Z)-3-oxoicosatetraenoyl-CoA	1.91766e+06	1.9442e+06	1.8204e+06	1.95607e+06	1.93904e+06	1.84414e+06	2.10403e+06	2.00883e+06	1.91744e+06	1.86056e+06	1.62753e+06	1.51807e+06	2.38978e+06	3.58992e+06	1.992e+06	1.06039e+06	1.04822e+06	1.09605e+06	904183	932873	1.89363e+06	973660	938263	1.02987e+06	979696	1064570	900825	863740	963518	977213	1	1	1	1	1	1	1	1	1	1	1	1	1	1	1	1	1	1
CPD-12402	(<i>E</i>)-1-(glutathion-<i>S</i>-yl)-<i>N</i>-hydroxy-&omega;-(methylsulfanyl)octan-1-imine	676467	1.43406e+06	485135	1	1	1.20067e+06	991627	3.89348e+06	3.74748e+06	3.79463e+06	3.07328e+06	3396261	3.42021e+06	2.7899e+06	2.81652e+06	2997350	1	1.25457e+06	3.26606e+06	3.46511e+06	3.89788e+06	1	3.64626e+06	3.7406e+06	1	1.69396e+06	1	3.47706e+06	1	3105422	1.59924e+06	1.28041e+06	1.28998e+06	1.43675e+06	1.41637e+06	1.21258e+06	1.41527e+06	1.34594e+06	1.47843e+06	1.41271e+06	2.47679e+06	1.44386e+06	1.18775e+06	1294189	1.25033e+06	857080	1	5.06597e+06
CPD-16	phloroglucinol	3251887	2.51493e+06	3.5389e+06	3.00255e+06	3.09646e+06	1	3.75344e+06	3.74219e+06	3.64525e+06	3404099	3.59473e+06	3.61277e+06	3.47503e+06	3324825	3.36614e+06	2.01743e+06	2.91598e+06	2.48099e+06	2.33811e+06	1.68464e+06	1.62806e+06	1.82742e+06	1.83492e+06	1.94016e+06	1909090	1507759	1	4.27549e+06	1731062	1.58889e+06	1	2.41586e+06	2.7371e+06	1	1	1	2.59018e+06	2635790	1	2.08618e+06	1	1	1	664265	1734566	1	1	1.34042e+06
5-DIPHOSPHO-1D-MYO-INOSITOL-12346P	1D-<i>myo</i>inositol 5-diphosphate 1,2,3,4,6-pentakisphosphate	571004	371937	127512	409934	423845	529573	519677	489654	457540	500853	568861	560682	554298	161078	565741	337752	368948	401772	349531	382610	208862	153542	199485	214229	200500	175684	148550	155650	161356	137704	382084	381591	1.53575e+06	522653	121053	153122	145468	154120	130160	123636	198987	162882	185599	144936	162404	760434	1	1
CPD-8634	aureusidin 6-<i>O</i>-glucoside	3.30782e+06	2.35315e+06	1.57665e+06	2.66303e+06	2.63737e+06	2.65126e+06	3.38254e+06	3.66993e+06	2.65253e+06	2980158	4285400	2.00569e+06	3.76044e+06	3.29215e+06	1.88926e+06	3562683	1.16871e+06	3718462	3.49143e+06	3.22113e+06	2.79697e+06	3.01558e+06	3.24988e+06	3.17077e+06	2.87718e+06	974632	3281535	1.27021e+06	2.80651e+06	2.52536e+06	162583984	164990176	171437680	1	1	11290425	10451002	3397922	2830590	8821089	3.58953e+06	1	142264944	1	130959056	13984448	12182199	17602640
DATP	dATP	1	318360	1	1	1	1	1	1	1	1	1	1	1	1	1	1	91447.6	1	1	1	1	1	1	1	1	1	1	1	87671.7	187845	343292	180112	239541	1	71302.8	95189.6	84834.9	1	1	1	1	1	1	1	1	738372	483473	528763
CPD0-1118	ubiquinone-1	1.28153e+06	1	1	1	1.45409e+06	1.30147e+06	1.03226e+06	1431181	1.34837e+06	1	1.51334e+06	847871	768154	841894	1.44708e+06	5899721	1	7756932	3.43468e+06	4472437	7.7037e+06	7773638	1	2.38865e+06	2.46319e+06	704719	1	1	1	1	769334	755540	590218	673414	6350712	693864	703497	578789	667611	677036	885849	926878	725518	1	1	13062047	14071113	14434572
CPD-68	1-aminocyclopropane-1-carboxylate	2.11743e+06	2.02467e+06	2.0679e+06	1588972	2.14985e+06	2.46993e+06	1	1.50747e+06	1	2.37921e+06	1	1	1.3607e+06	1	1.71525e+06	7.81054e+06	10182323	9535246	8875294	8605189	10782092	1	9931343	9941792	8464147	13542489	4.2873e+06	10162425	11002722	11347461	3102809	1	1	1	2.93949e+06	3008587	2980071	1	2.92704e+06	1	3.09456e+06	3.07907e+06	2916677	3.07327e+06	2.97998e+06	3377718	2.56474e+06	2383707
CPD0-1264	suberate	1.73987e+06	2.15444e+06	711529	1	1.44012e+06	244312	945012	1.25758e+06	1205723	1	868525	1	1.42106e+06	969814	963746	1	1	1	1	1	1	93241.1	1	1	1	746140	1	1	1	671520	1	1	1	9552928	1	8721882	1	1	1	1	6691532	1	1	1	7.02218e+06	1	404471	410709
CPD-14494	uvaol	1	1	1.00785e+06	2.01487e+06	1.01148e+06	1	1	1	975138	2.23195e+06	1.65301e+06	1.67525e+06	1.02528e+06	3.8974e+06	1.63982e+06	350516	1	320160	329034	325838	307020	2.53561e+06	415728	2410339	1.77386e+06	2.62198e+06	1	1.46664e+06	2.03441e+06	2.00491e+06	1.1247e+06	1470971	1432090	328545	2.01299e+06	1.88807e+06	1.71679e+06	312724	296354	261794	2.46082e+06	259591	320967	340636	321586	2652966	1.43001e+06	1.30011e+06
CPD-3622	pratensein	239894	408282	212780	328515	312285	280888	271839	206938	251799	293060	284127	326066	243823	282742	266751	701818	829751	760499	658141	621624	338900	490111	297426	285347	199896	1.00613e+06	212116	370575	524640	775743	2644464	2.66321e+06	3.0477e+06	2.94699e+06	2.87882e+06	1	2.87507e+06	1	1	1	1	1	1	137055	1	1	149168	335996
CPD-14908	quercetagetin 7-<i>O</i>-glucoside	1	1	1	1	1	89328.4	1	1	144479	122026	112309	81308.6	1	142414	107796	1	1	1	1	1	1	1	1	1	1	1	1	1	1	1	215708	210368	251894	221187	216718	261347	252540	277822	249090	242335	175434	179889	240713	200284	1	1	1.09521e+06	942576
CPD-7980	(<i>S</i>)-(-)-citronellol	1512929	1768965	1.73271e+06	1.83783e+06	1.82146e+06	1.77248e+06	1.60155e+06	1.64799e+06	1603237	1.75045e+06	1.58645e+06	1.70013e+06	1.66396e+06	1.51098e+06	1.55806e+06	227311	461406	334385	312523	299889	416092	1.02968e+06	544143	569959	488080	614714	717519	602136	616838	524150	2.36531e+06	2.34574e+06	2093072	2.27018e+06	2254670	2.0093e+06	1.88401e+06	1.83791e+06	1.94043e+06	1.85302e+06	2.28595e+06	2.24143e+06	2.21817e+06	2.04955e+06	2.17472e+06	3862854	3.38274e+06	3.06173e+06
CPD-20261	2-<i>S</i>-cysteinyldopaquinone	1	1	1	1	1	1	1	1	1	1	1	1	1	1	1	142942	1	1	134076	1	201111	351504	245704	254579	345875	1	379572	264993	173267	1	157775	150963	159601	149387	147193	135677	165046	142546	141097	132202	152671	150228	130606	142775	138543	1.4512e+06	1.058e+06	954926
CPD-8747	(<i>Z,E</i>)-germacrene B	3.00291e+06	1.79855e+06	2641920	2.68833e+06	1876402	4837976	5726793	4.39309e+06	3.94043e+06	4274355	3.17965e+06	3.36398e+06	4.60515e+06	3.76839e+06	4.46876e+06	5524468	4651462	4605685	4628660	6.10347e+06	4.35353e+06	6084463	4.9726e+06	5.14065e+06	4.12983e+06	5113652	4.96459e+06	4.05105e+06	5.96944e+06	5946712	4.15771e+06	3.41028e+06	3.39399e+06	3855451	4435904	4.15064e+06	5.46112e+06	5195423	5.42288e+06	4443041	4.21271e+06	3724064	4809641	5033616	5.83571e+06	5.06882e+06	6.59947e+06	5.03934e+06
CPD-15073	(<i>E</i>)-6'-hydroxyferulate	238059	365028	264307	340358	358201	200115	173449	174303	176690	187182	199332	240009	329395	437229	258441	358812	391918	1	447256	1	640768	771179	649851	638172	757128	685503	868500	698287	752054	745193	1.00129e+06	1.02457e+06	876348	1.10318e+06	1.02354e+06	1236237	1.18762e+06	1192059	1	1.2749e+06	327121	505707	1.28179e+06	1.40725e+06	1	584922	357496	622001
CPD-14043	<i>N</i>-hydroxyhomomethionine	683963	691159	667150	672104	677608	721211	592088	772045	653551	728208	602510	592857	708929	606051	616706	1.05534e+06	916463	1.1335e+06	1	964402	913703	529363	1	432155	475312	645351	628096	716076	455732	647073	686070	579575	1	1	1	1	715281	1	653201	682483	610773	597653	1	1	667605	539693	557604	524008
CPD-201	4-hydroxybenzoyl-CoA	659135	1	623969	1	622702	641514	874418	1.04322e+06	1	773614	1	1.10042e+06	1	905625	856936	1	1	1	1	1	1	1	1	1	1	1	1	1	1	1	3.86515e+06	3.53172e+06	3.69347e+06	2.97337e+06	3.43551e+06	3135555	3.34841e+06	2.96443e+06	2.65724e+06	3.69465e+06	3.05443e+06	2814355	2.98468e+06	3.14657e+06	2.9065e+06	1	1	1
RIBOFLAVIN	riboflavin	2.24012e+06	1	1.24766e+06	1.4343e+06	1	2.85999e+06	566037	647661	538438	396850	1.26658e+06	839601	859614	833221	941012	3.48162e+06	4.27868e+06	3886302	3.55091e+06	3.65226e+06	2.00031e+06	2.48988e+06	2.6428e+06	2673446	2.38097e+06	1.71966e+06	2682022	2.31764e+06	2.09439e+06	1.9628e+06	1	10867768	12145475	10321121	11022371	11213997	10803000	11124976	11116681	10470458	8793760	9505452	1.66558e+06	1.75753e+06	1.75717e+06	1.55432e+06	1.19341e+06	1.45808e+06
CPD-8078	1-18:3-2-16:2-monogalactosyldiacylglycerol	128827736	1	1	133314568	1	1	1	1	1	1	1	1	1	1	1	124533712	120147296	122611056	121029024	122286904	122081392	137386144	129706256	133898608	134206104	72242808	133879840	116562376	109510272	101248128	13914171	11939538	12843760	11203222	11434780	12939570	13142915	12217650	9971680	8416053	1	7660005	20123094	19639496	18634438	22701722	19532300	21114458
CPD-7100	(2<i>S</i>)-2-isopropyl-3-oxosuccinate	156889	223057	181537	199764	173179	182413	272308	203957	279792	278347	219703	236959	197512	242687	201429	208743	1	1	1	1	185245	223018	182290	208224	237860	1	263048	1	1	1	172208	214054	223392	1	198784	172050	187084	158061	185575	1	192306	249197	194928	258545	216529	402092	1	247431
CPD-13048	glutinol	1	1	6.6437e+06	7.2171e+06	6631166	7.12097e+06	5.96199e+06	6.18449e+06	4.20064e+06	4.40114e+06	6003894	4.18483e+06	4619980	6.36796e+06	6024511	1	299295	1	288664	288634	1	288885	312342	309825	292473	515892	336212	643642	1	577392	1.48284e+06	1864767	1.23172e+06	2.36531e+06	1.36434e+06	265880	256714	344541	1.86821e+06	245481	268675	281621	278841	1.3459e+06	281019	3898673	2517677	3.46396e+06
MANNOSE-1P	&alpha;-D-mannose 1-phosphate	562600	602283	586565	584830	553103	516988	580377	592248	567706	581238	616319	611531	610840	614057	600910	515504	1	521183	475439	459009	515056	489985	547211	540810	541618	456303	705461	473536	509220	484984	401449	1	1	1	474846	496160	1	1	491819	1	1	1	1	532118	1	709894	655972	1
CPD-8804	(+)-sativene	3.00291e+06	1.79855e+06	2641920	2.68833e+06	1876402	4837976	5726793	4.39309e+06	3.94043e+06	4274355	3.17965e+06	3.36398e+06	4.60515e+06	3.76839e+06	4.46876e+06	5524468	4651462	4605685	4628660	6.10347e+06	4.35353e+06	6084463	4.9726e+06	5.14065e+06	4.12983e+06	5113652	4.96459e+06	4.05105e+06	5.96944e+06	5946712	4.15771e+06	3.41028e+06	3.39399e+06	3855451	4435904	4.15064e+06	5.46112e+06	5195423	5.42288e+06	4443041	4.21271e+06	3724064	4809641	5033616	5.83571e+06	5.06882e+06	6.59947e+06	5.03934e+06
CPD-12849	(1<i>E</i>,3<i>E</i>)-4-hydroxybuta-1,3-diene-1,2,4-tricarboxylate	1.10499e+06	999124	999484	822816	706569	621186	930001	1	1	804035	1	769038	1	707762	748472	1	1	1.01826e+06	1.01237e+06	1	109010	989805	962360	976765	1019602	1.04372e+06	1.06715e+06	1	1	1	1.18114e+06	1180597	1.17324e+06	1	1	1.08452e+06	1	1.19587e+06	1	1.2849e+06	1240797	1.17892e+06	780748	1.24746e+06	1.1746e+06	1	1.25629e+06	1
CPD-9494	3,5-dihydroxyanisole	1.04954e+06	1	836541	1.20905e+06	1.26905e+06	1	3.22844e+06	3.75918e+06	2567772	3.39839e+06	2.9517e+06	4.09078e+06	4.46661e+06	4084022	4.34763e+06	114258128	161764992	144000928	134598496	134976912	146735536	163820448	157921008	159604880	152521184	1	169626000	155408160	12893236	1	1.15862e+06	1.90129e+06	1	1.16602e+06	1.28533e+06	1.90697e+06	1	1	1107786	1	1	1.37943e+06	1161444	1	1	12064251	199946	10876597
OXOPENTENOATE	2-oxopent-4-enoate	1	1	237451	1	1	132431	253365	221153	385948	229000	229413	358274	230697	274992	261682	385794	1	199803	170315	173132	232030	276313	252096	281436	254690	176089	167518	258666	289186	244368	1	285438	378101	423078	395713	439600	331815	448894	309653	413584	387742	296813	325289	265436	274314	618355	671536	601824
CPD-10296	pyropheophorbide <i>a</i>	1	455365	1.03289e+06	606525	1	248860	226937	297928	1	1	542425	1	1	1	1	2628462	5297779	5.10452e+06	4463545	4.47098e+06	4640620	3.13945e+06	2.10938e+06	1.49805e+06	4.18102e+06	1	3.72367e+06	1.35361e+06	2801197	1	1.21553e+06	76649.9	907058	68717.3	122820	694416	2589699	2.65498e+06	2.72511e+06	2634358	2.21826e+06	990878	963975	2.32575e+06	3.06196e+06	2.28934e+06	2796805	2.47408e+06
CPD-653	(<i>S</i>)-NADHX	1	467664	566030	508349	513844	1	517312	1	1	362198	1	1	161096	1	1	1	1	1	1	1	1	1	1	1	1	1	1	1	1	1	1	151271	135509	144704	135110	132311	138391	1	137859	140478	137104	135396	114759	124638	130541	166324	156169	184341
CPD-650	(3<i>R</i>)-3-hydroxybutanoyl-CoA	659825	664820	624145	631228	657412	658428	893510	1.0951e+06	827352	753373	1070900	1167330	1169295	967311	939550	1	1	1	1	1	1	1	1	1	1	1	1	1	1	1	1	1	1	1	1	1	1	1	1	1	1	1	1	1	1	1826490	1	3.34379e+06
CPD-9442	leachianone G	169416	130492	134599	120151	128662	142023	184991	143561	144545	237509	188956	188079	145041	124390	183922	189899	193338	198519	192371	192699	186327	195423	188053	188959	175153	177172	171356	167540	154884	180690	312665	249693	1	289058	282168	260868	282104	1	289479	1	1	1	250347	260318	258201	569238	290653	1
CPD-16625	monodeglucosyl des-acyl avenacin A	1.36653e+06	1.52288e+06	1.88212e+06	1.60292e+06	1.70437e+06	2.02031e+06	1.58325e+06	1.50588e+06	1709703	1.77766e+06	2.13868e+06	2.02885e+06	2.22279e+06	1.56233e+06	2.13955e+06	285824	761862	623946	472138	502808	674225	1.31295e+06	1.05999e+06	1.18138e+06	1.00641e+06	489948	443350	713679	639863	485176	3.38444e+06	1585123	1.48652e+06	1.18987e+06	1.27744e+06	1	1.48899e+06	1.19296e+06	1.21926e+06	1.09811e+06	1.00727e+06	938049	1.22152e+06	1.54299e+06	1.33587e+06	2.50798e+06	2327206	2.14699e+06
CPD-20277	swainsonine	3.36588e+06	2.55356e+06	2.43859e+06	1	1	1792562	2266374	3.83523e+06	3.49176e+06	3.70116e+06	3.15235e+06	2.36641e+06	2.96499e+06	1	1	3295833	4.05188e+06	3.72165e+06	3.69255e+06	3.13558e+06	3.73202e+06	3.15096e+06	3.33457e+06	1	2.62777e+06	3.0359e+06	3.62868e+06	2.59784e+06	2536405	2.65087e+06	134388	149227	206091	173098	195918	155332	174400	142334	134560	196307	282547	120487	160793	410058	225065	1	387583	350140
CPD-1908	(-)-borneol	1	1	409569	1	307354	312064	409137	352167	327886	432879	287220	315599	448389	245520	1	353583	198769	309033	269168	269852	283169	360717	427622	480551	309120	1	1	510534	369844	1	400836	330373	229813	260080	264578	1	1	238679	1	293392	269864	1	1	1	176536	269589	287446	246220
CPD-16891	1-deoxymannojirimycin	2.19138e+06	1.8573e+06	2278052	2060080	2.15301e+06	4.27771e+06	2.38201e+06	2214680	2.43217e+06	2.44657e+06	2.32043e+06	2.55537e+06	3.22687e+06	2.5239e+06	2.42766e+06	5.64043e+06	8990479	7485754	7.20689e+06	7548750	6767021	8762940	8622205	8164297	7931975	10223604	10969899	8127314	9106225	9501962	1	1	1.50555e+06	1228445	1.26841e+06	1.99334e+06	2.33868e+06	2.01918e+06	1.35636e+06	1.96234e+06	2.65483e+06	2.72209e+06	2.71082e+06	3.08275e+06	3177514	3.07038e+06	4.52028e+06	3.41575e+06
CPD-9481	hederagenin	1	1	1.24899e+06	1	1.00003e+06	1	1	1	1	1	1	1	1.50093e+06	1	1.50809e+06	2.2214e+06	1	1	1	1	1	2053732	1	1	1	1	1	1	1	1	389582	1.34828e+06	1669190	1.77175e+06	1	1	1	1	1853112	2.13107e+06	1	1584204	1	1.70516e+06	1	1	750345	498444
CPD-4663	3-deoxycapsidiol	1	792921	129605	687730	413837	332296	315523	357727	1	1	433026	405917	506299	426664	408097	605798	452323	665446	583183	565716	594737	510009	704828	648713	594629	325385	640984	801757	649961	455871	1	342917	326687	353012	1	359055	231888	322386	1	309941	305291	368346	217871	300566	305294	523517	434404	420527
CPD-8001	calystegine A3	5853751	3972273	5.04277e+06	4.40778e+06	4797248	4.48049e+06	6539864	4.49408e+06	6454479	6.60384e+06	6.61316e+06	5501541	3.44866e+06	5990772	5.6754e+06	1.03386e+06	1.40042e+06	1.26377e+06	1.11776e+06	1.15164e+06	1.12086e+06	1.26903e+06	1235464	1.1592e+06	1.08512e+06	1414011	1.25533e+06	1.15367e+06	1335207	1.4111e+06	1.74438e+06	663594	1.43223e+06	1.29423e+06	1.40143e+06	1.13854e+06	1170377	1.12517e+06	1.09928e+06	1.14896e+06	1.18036e+06	1.11449e+06	1.2621e+06	753190	1.38847e+06	1.98028e+06	4.57054e+06	5279638
CPD-13578	aminomethylpyrimidine	1282976	1.23791e+06	1.11825e+06	1.60025e+06	1.49058e+06	1.4085e+06	984091	1.29718e+06	1.17851e+06	1189753	1.06708e+06	1.41322e+06	1.34368e+06	1.23651e+06	1.20635e+06	1.07347e+06	1501188	1.39987e+06	1148173	1.09751e+06	834894	1.04398e+06	1.0278e+06	1.01889e+06	962190	676656	1.29509e+06	1.07182e+06	976489	896274	1	1	1	1	1	1	1	1	1	1	1	1	1	1	1	869372	1	782069
EGTA	EGTA	290457	537202	1	553521	518020	1	602844	608388	504077	563264	500943	447723	594617	989144	1	174030	1	1	1	1	1	1	1	1	1	1	1	1	1	1	409453	391617	1	146060	347088	1	362473	140294	338652	335521	1	1	393881	432244	1	306238	192431	278399
4-HYDROXY-L-PROLINE	<i>trans</i>-4-hydroxy-L-proline	414429	247571	1.51205e+06	1	316194	2.94201e+06	1.24451e+06	1.36798e+06	791024	1	1.45787e+06	1.40789e+06	1.46278e+06	1.30396e+06	578017	655755	1.07426e+06	1.13069e+06	848183	662091	1	666159	636637	1	583110	371929	1.27279e+06	579359	485288	1	32408860	32036562	34850712	33762716	34261828	32596294	35373956	34947016	33968356	34724700	32867536	30571594	31963514	31193898	31967550	1.18057e+06	1.89202e+06	1.67301e+06
CPD-3642	D-valine	6894147	6752521	5.64112e+06	6323284	6323551	4974948	4152677	5197837	4762657	4.54047e+06	5168387	3.57846e+06	5.0349e+06	5816069	6604369	10424366	1	10026369	10551918	10658752	10736971	9766750	10895139	11136533	10635162	10733243	8658088	11304830	11102563	10549882	3.56996e+06	2.02614e+06	4.21063e+06	2.14365e+06	2.73857e+06	3.41747e+06	3.13884e+06	3224926	2937164	3.12258e+06	579987	948785	3421953	681674	3.4972e+06	3.60633e+06	3.80551e+06	4585642
CPD-7844	delphinidin 3-<i>O</i>-sophoroside	86375224	78658704	89940544	84099664	83872896	87033104	1.95076e+06	2.25274e+06	2.01467e+06	2165773	1.93835e+06	1.84998e+06	1903955	1.7053e+06	1.83677e+06	1.00911e+06	2458058	2412294	1	1052073	1.58913e+06	2.15286e+06	1	1.81347e+06	1.82955e+06	548837	1.87856e+06	1.32584e+06	1.16526e+06	923953	3.21394e+06	2.51865e+06	2660901	1	1	1	3.1616e+06	3.03617e+06	2422219	3.7679e+06	4143152	1	2.42936e+06	3.72225e+06	3.53006e+06	254042	449381	163730
CPD-248	2-formylaminobenzaldehyde	697496	631959	728322	589535	609962	897939	800553	847843	834686	821658	881836	758691	810484	742145	777748	168760	1.26599e+06	142974	1.11092e+06	152173	169615	208324	202978	1.57445e+06	1.33076e+06	1.56723e+06	3.19236e+06	1.60454e+06	211524	229590	196096	161266	150893	201216	199547	213303	208255	201167	175681	166631	831234	721086	160741	192009	210412	2211385	497055	404497
LIPOIC-ACID	(<i>R</i>)-lipoate	3466925	3660653	3.5678e+06	3763723	3.64147e+06	3.28546e+06	3.54513e+06	3.59486e+06	3.41013e+06	3.49657e+06	4.10463e+06	3938122	3909179	3.97313e+06	3.87909e+06	2.72282e+06	2.55445e+06	2.83862e+06	2.64732e+06	2579061	2.71045e+06	3127001	2.92178e+06	3017431	2.85298e+06	2.50692e+06	3850896	2989297	2769473	2.60704e+06	2.4743e+06	2.71105e+06	2.65843e+06	2708057	2.60887e+06	2.83003e+06	2493191	2.70473e+06	2419288	2.46132e+06	2.02854e+06	2.37876e+06	2.63054e+06	2.54115e+06	2.54906e+06	3.93305e+06	3.90827e+06	3.77541e+06
CPD0-1404	9-[6(RS)-8-diamino-5,6,7,8-tetradeoxy-&beta;-D-ribo-octofuranosyl]-9H-purin-6-amine	342268	606620	741484	615431	1	573971	779430	693472	3369302	762131	703022	3.9551e+06	3.62489e+06	3.7098e+06	988590	1.13177e+06	1.64928e+06	1.46743e+06	1.41012e+06	1253749	1	1.67405e+06	1.66748e+06	1.43152e+06	2.05439e+06	2.56779e+06	1.95614e+06	2.20238e+06	1.69129e+06	2.00673e+06	1	1.51933e+06	1	1.59916e+06	1	1	1.55715e+06	1691828	1.81329e+06	1.90969e+06	2.14282e+06	2.41852e+06	2748731	1.40211e+06	212405	410918	406082	325469
S-TETRAHYDROCOLUMBAMINE	(<i>S</i>)-tetrahydrocolumbamine	1	1	1.09728e+06	1	685206	613020	712514	706814	1	676089	640031	737892	780602	701597	791344	1	182418	20591794	182884	203525	3218570	1.50827e+06	3.24106e+06	1	2.366e+06	1	1	3076717	233808	1	411281	1	1	305953	269650	163514	366600	238168	357231	130420	387015	331104	599343	108571	344539	673400	2272494	230746
CPD-10205	4-hydroxy-5-methyl-2-methylene-3(2H)-furanone	3251887	2.51493e+06	3.5389e+06	3.00255e+06	3.09646e+06	1	3.75344e+06	3.74219e+06	3.64525e+06	3404099	3.59473e+06	3.61277e+06	3.47503e+06	3324825	3.36614e+06	2.01743e+06	2.91598e+06	2.48099e+06	2.33811e+06	1.68464e+06	1.62806e+06	1.82742e+06	1.83492e+06	1.94016e+06	1909090	1507759	1	4.27549e+06	1731062	1.58889e+06	1	2.41586e+06	2.7371e+06	1	1	1	2.59018e+06	2635790	1	2.08618e+06	1	1	1	664265	1734566	1	1	1.34042e+06
CPD-1962	(+)-afzelechin	1.12002e+06	473156	1.15934e+06	438526	416035	1.2201e+06	494344	399480	1.25855e+06	633642	578600	931580	310827	608164	302606	1	2443017	1	1	2.22489e+06	2.93799e+06	2.83985e+06	2.95092e+06	3.00705e+06	2.82039e+06	3.54958e+06	2.66938e+06	3161529	3.21993e+06	3342323	583619	765720	658047	756978	650893	799195	643479	983450	1	1	1	10498005	1	1	695849	1.5938e+06	1.47899e+06	1.4112e+06
CPD-14979	quercetin 3-<i>O</i>-(6"-<i>O</i>-feruloyl)-glucoside	26116708	28747824	28385728	27423192	27935776	27061624	28694560	25837912	26623256	27443712	28713964	28213404	27086518	26879840	27392574	207378	159286	157806	187592	166913	203267	178223	188111	204466	208612	215162	154723	208119	206185	209091	1	1	1	304132	274792	332156	308046	307592	303375	1	160415	612955	1	1	1	144230	145076	87242.8
CPD1F-134	gibberellin A<sub>9</sub>	202136	155704	1	188270	1	186057	258213	238952	1	158526	185582	187846	235891	168769	1	330047	260543	300020	214999	320808	206956	313131	292531	315158	217991	350459	220806	246428	359696	337946	254526	230921	219828	290680	294243	337450	319065	330340	296739	318076	293336	273163	213120	297498	289471	333164	421936	324224
CPD-14858	3,7,4'-trimethylquercetin 2'-<i>O</i>-&beta;-<i>D</i>-glucoside	1	323857	266093	310042	232792	277758	329088	300822	324338	287192	290670	280390	292453	300874	267297	174976	289971	250257	228139	212754	214682	326696	274148	291891	266929	179002	360642	220369	224815	1	3710168	4752992	1	3505883	3.62117e+06	4201785	3970684	3.51826e+06	1	3768915	4.39336e+06	4466390	1	3.91695e+06	3761850	1	532134	171536
CPDQT-38	3-[(5'-methylsulfanyl)pentyl]malate	1	158990	191268	101590	1	151661	161195	1	1	173411	1	97905.4	137205	147534	140898	139196	1	135154	120508	93215.9	1	1	1	1	1	1	1	1	1	1	177472	401524	112613	108620	113033	159711	119641	95365.2	161645	103200	133019	142109	118829	151117	151418	326093	1	1
CPD-9642	dioxindole-3-acetyl-3-O-beta-glucose	1.04563e+06	1.57425e+06	531453	659634	673188	1.12327e+06	570132	1.16736e+06	487047	1.10894e+06	546566	261492	524050	608402	267623	1.27496e+06	1307467	1.57213e+06	930724	1.38417e+06	1.63668e+06	844460	1	1	1.38268e+06	761454	1.06749e+06	560476	760008	1.39015e+06	538106	170789	486467	513626	523015	996040	1.08813e+06	976636	903302	892691	350108	159813	1.13426e+06	141856	1.22842e+06	5.25267e+06	4301282	4.61008e+06
CPD-6442	methylsalicylate	29730980	28308764	412615	28897348	28669890	29307314	30370630	31496354	29001836	29563868	31899016	30286100	29837664	29411574	30377666	1	1	1	13807351	3322504	2.61115e+06	2.79635e+06	2.91459e+06	15771626	2624043	2269815	2.77449e+06	3.52687e+06	2.9104e+06	14659386	1	1	1	1	1	1	1	1	1	226270	1	1	1	1	1	3.86216e+06	1	1
CPD-6181	&beta;-alanine betaine	460541408	371827392	406811296	468189312	353553120	1	1	505479008	483275968	492840032	444811904	460829920	526684704	1	510044480	1	481838144	484429664	480857376	553568260	482295680	553749570	505809056	1	1	1	1	450109216	538395140	520832672	1	423058240	420734400	1	476534112	440919744	492028000	470400000	490741312	444896128	419964256	413777536	465646496	474452672	499449216	1	1	1
CPD-8935	feruloylserotonin	3.56369e+06	5.45895e+06	3.82484e+06	4.40317e+06	4.15332e+06	3631461	4313318	5.80557e+06	4928060	5145366	1.50616e+06	5.71984e+06	6.37901e+06	5.25079e+06	1.24747e+06	3.69735e+06	1.36938e+06	1.30468e+06	1.20256e+06	1.08361e+06	2.4545e+06	963552	1044350	2.97521e+06	2.73068e+06	1.07814e+06	5215511	2.71531e+06	2.31483e+06	1.29705e+06	1	1	1	1	1	1	1	1	1	1	1	1	1	1	1	1.76204e+06	1.31452e+06	1.50186e+06
CPD-13907	dehydroascorbate (bicyclic form)	1.75777e+06	1	1	1.15537e+06	1485124	3564825	1	1	3.72096e+06	3.386e+06	3.08405e+06	1	2.69613e+06	3.11538e+06	1	5.87093e+06	1	1	3.7945e+06	3199903	1	4061075	2.59819e+06	2.78653e+06	2.90929e+06	1	3.32689e+06	4.10787e+06	1	957198	2409937	4023791	4897548	5865605	1	5.2001e+06	3.68857e+06	5.84411e+06	6.20393e+06	7109211	4.19561e+06	4798824	1899567	1	1	4879464	1	1
CPD1F-86	gibberellin A<sub>17</sub>	1	368710	2.39246e+06	2.55797e+06	1.82307e+06	1.20056e+06	1190571	1	1.20521e+06	1.0879e+06	1.07464e+06	894157	786098	1	1	1	1	1	1	1	1	1	1	1	1	1	1	1	1	1	475905	423541	1	486412	1	468306	537231	1	503577	337956	246273	330027	498472	429406	420799	1	1	1
CPDQT-35	2-[(7'-methylsulfanyl)heptyl]malate	3.10629e+06	398056	279455	1.30719e+06	1.35386e+06	463163	269760	374298	418558	364261	600796	780745	3487969	818575	557987	193276	593119	1	1647848	556753	1.96421e+06	954090	2.41226e+06	324696	323741	139907	421447	2.19139e+06	196114	1939462	1.18092e+06	1.34537e+06	1435991	1.26623e+06	1.22087e+06	1.23995e+06	1.10244e+06	1.12453e+06	1.14404e+06	1.13529e+06	789388	856397	955167	873806	864878	987260	1.31808e+06	2.26052e+06
INDOLE-3-CARBOXALDEHYDE	indole-3-carboxaldehyde	30886786	34024920	23189370	30454780	31095134	1	13312034	13632319	12594973	13751101	20427250	16246205	20210576	17217578	17245092	1	1	1	5651120	1	1.73166e+06	2.85046e+06	3.27347e+06	3795369	2606991	3647459	4.00401e+06	2988223	3.28001e+06	3.40386e+06	11650515	12169518	11844540	10998824	12040435	7.00702e+06	6.09858e+06	5664389	5.5528e+06	6.2735e+06	1	1	5.62841e+06	6160263	4.98163e+06	2.03308e+06	2.07161e+06	2.56857e+06
CPD-8996	(3R)-linalool	1	1	409569	1	307354	312064	409137	352167	327886	432879	287220	315599	448389	245520	1	353583	198769	309033	269168	269852	283169	360717	427622	480551	309120	1	1	510534	369844	1	400836	330373	229813	260080	264578	1	1	238679	1	293392	269864	1	1	1	176536	269589	287446	246220
CPD0-1501	(2S,3R,6S)-3-fluoro-2,6-diaminopimelate	3.99198e+06	4464297	3.04407e+06	3.99558e+06	4068703	800231	1.68032e+06	1.73665e+06	1.65143e+06	1.71298e+06	2.66288e+06	2.03394e+06	2.60554e+06	2.21478e+06	2.20429e+06	1.30879e+06	950008	937461	1.33599e+06	1.41208e+06	1.29543e+06	1.54524e+06	1.11475e+06	1.19105e+06	1.38881e+06	886010	7359119	2.06615e+06	2224884	1.45234e+06	1.46146e+06	1.55943e+06	1.58779e+06	1.52805e+06	1.59471e+06	942729	721400	1.72599e+06	1.41928e+06	3.71298e+06	768661	896586	1.27707e+06	1.27705e+06	1.80325e+06	1.93709e+06	312767	236656
CPD-15370	trans-lesqueroloyl-CoA	129291	166294	148019	194949	178524	145640	143557	189752	112033	149304	206278	221614	208809	157425	146410	114008	122442	90298.6	109048	112479	106782	87111.2	88269.6	108909	82875	1	157294	107179	102688	76717.8	385295	407957	442195	245614	281811	220066	215057	169740	112185	1	1	71896.4	107975	347204	305314	968107	703322	713823
CPD-14983	kaempferol 3-<i>O</i>-(3"-<i>O</i>-<i>p</i>-coumaroyl, 6"-<i>O</i>-feruloyl)-glucoside	306202	371679	394199	1	84951.4	111376	161085	184007	138898	148219	189446	341626	233149	171544	392025	1	90647	1	1	1	1	1	1	1	1	1	1	1	1	1	309868	353615	398355	444220	456335	419892	450738	462189	427388	447252	400086	429807	421247	400800	390539	348726	289615	304524
CPD-8240	&beta;-acoradiene	3.00291e+06	1.79855e+06	2641920	2.68833e+06	1876402	4837976	5726793	4.39309e+06	3.94043e+06	4274355	3.17965e+06	3.36398e+06	4.60515e+06	3.76839e+06	4.46876e+06	5524468	4651462	4605685	4628660	6.10347e+06	4.35353e+06	6084463	4.9726e+06	5.14065e+06	4.12983e+06	5113652	4.96459e+06	4.05105e+06	5.96944e+06	5946712	4.15771e+06	3.41028e+06	3.39399e+06	3855451	4435904	4.15064e+06	5.46112e+06	5195423	5.42288e+06	4443041	4.21271e+06	3724064	4809641	5033616	5.83571e+06	5.06882e+06	6.59947e+06	5.03934e+06
CPD-14753	quercetin 3,4'-<i>O</i>-diglucoside	86375224	78658704	89940544	84099664	83872896	87033104	1.95076e+06	2.25274e+06	2.01467e+06	2165773	1.93835e+06	1.84998e+06	1903955	1.7053e+06	1.83677e+06	1.00911e+06	2458058	2412294	1	1052073	1.58913e+06	2.15286e+06	1	1.81347e+06	1.82955e+06	548837	1.87856e+06	1.32584e+06	1.16526e+06	923953	3.21394e+06	2.51865e+06	2660901	1	1	1	3.1616e+06	3.03617e+06	2422219	3.7679e+06	4143152	1	2.42936e+06	3.72225e+06	3.53006e+06	254042	449381	163730
CPD-10207	(2E)-4-hydroxy-5-methyl-2-propylidene-3(2H)-furanone	10725148	1	7.25993e+06	1	1	1	1	1	8674919	1	1	10421079	12758267	10497301	10888420	9022116	12874783	1	1	8879573	7465530	8.11195e+06	8570020	1	7761623	1	11871624	9015992	8328337	6.52523e+06	779514	1.1685e+06	1.55057e+06	1	1	1	1	1	1	1	1	723088	917220	1	1	1	942765	828336
CPD-10329	&alpha;-L-fucopyranose	1.92054e+06	1	1.52175e+06	1	1.44517e+06	1.79023e+06	1.73908e+06	1.6494e+06	1.83154e+06	1.66298e+06	1.63821e+06	1.60492e+06	1	1.62906e+06	1.54507e+06	1.26574e+06	7862954	7121777	5786331	5.57033e+06	339811	2.13294e+06	2.99463e+06	2.72685e+06	2.59993e+06	4.01879e+06	1.89692e+06	3186078	3500533	3.61187e+06	650310	12264614	11886240	11614051	12111029	6555199	5534364	5.03082e+06	5723364	5752413	6213429	7.04919e+06	5669253	5.71653e+06	6.17287e+06	1.31652e+06	2.45416e+06	2.85859e+06
CPD-9885	heliespirone C	383814	423143	347000	436563	345165	366944	459187	383925	359983	398202	464587	334435	504205	782292	454406	14755127	17603218	16464108	864610	15776508	585408	793866	838246	837820	703418	221805	988490	784272	708471	595033	649364	707236	743050	749512	775684	1.23328e+06	724716	1.26441e+06	736893	715336	686056	652780	699603	729396	674464	3.34704e+06	1	2.45628e+06
CPD-16746	podophyllotoxin 7-glucoside	389178	306401	309184	269801	1	251335	279679	1	240551	198081	214257	148367	212155	183011	184384	303678	466427	451404	290879	286129	415803	357194	367963	436308	359933	324494	407384	419889	374420	366830	1.13937e+06	1.23456e+06	1	1.1645e+06	1	1.07375e+06	976959	844933	748062	869382	757951	1.01978e+06	1.13926e+06	1.32562e+06	1252921	1	1	740370
CMP-GROUP	CMP group	601281	1.31351e+06	194772	1344429	1.3963e+06	589259	1.48136e+06	455006	468077	1.48154e+06	686597	836234	872860	662606	689385	309872	796032	408111	352117	337628	448252	563232	523553	562770	521491	454727	699242	539311	520468	505396	219656	1	113491	166616	122481	139194	133559	119960	122246	111978	170151	1	1	1	149707	236775	296944	165646
CPD-6744	D-<i>myo</i>-inositol (1,2,6) trisphosphate	866292	885226	913028	818063	826264	925518	900281	954581	920962	907739	907779	911090	885190	900946	902717	768445	868275	796864	780871	756006	877476	1.04787e+06	1.03071e+06	1.01445e+06	954688	802960	1.17806e+06	950658	871120	826635	514169	555356	533829	518336	536672	614352	532742	573978	524108	536152	477536	515598	620816	591214	549042	845752	895330	804692
CPD-4261	1,8-cineole	1	1	409569	1	307354	312064	409137	352167	327886	432879	287220	315599	448389	245520	1	353583	198769	309033	269168	269852	283169	360717	427622	480551	309120	1	1	510534	369844	1	400836	330373	229813	260080	264578	1	1	238679	1	293392	269864	1	1	1	176536	269589	287446	246220
CPD-7214	(2S)-dihydrotricetin	26334872	20128160	22147966	20385380	23897600	22416550	28825974	33596972	30492368	27533642	28383852	25333466	27868014	26292748	25407836	19583268	23523572	20564758	3.41031e+06	21349034	2.72289e+06	27809720	145833	21203860	2462064	1	2.42256e+06	2.45921e+06	2.21213e+06	1.63002e+06	399260	823030	873919	649727	601451	397861	398414	398674	455967	499966	474330	468452	419534	510415	623301	5.12203e+06	4022554	3.17477e+06
CPD-261	(4<i>S</i>)-perillyl alcohol	1.09743e+06	1.88092e+06	1.80477e+06	1.66845e+06	1.77481e+06	535639	1.85658e+06	1.96246e+06	1.73845e+06	1.97345e+06	1.81866e+06	1.78228e+06	1.87257e+06	1.57879e+06	1.53957e+06	291628	1	1	447484	337526	1	663288	971865	593279	343937	157724	419681	562212	514469	490071	22466406	21145250	17674144	20567126	20825066	21328932	24585552	19550246	22059908	22193750	26792772	27635850	24818614	28286372	27491300	1	921765	955563
CPD-12506	O(2),1,7,9-tetramethylurate	113744	1	139139	1	156678	471754	450093	375307	119702	94770.2	84377.5	305878	247733	292839	98706.3	302796	316184	318048	304190	520037	661431	952039	706477	699940	784395	633218	1.167e+06	662266	643768	647923	357617	371848	1	405299	400410	285817	1	324878	1	334045	1	439828	415955	423127	464630	397954	1	247446
CPD-709	(5&alpha;)-campestan-3-one	370246	333449	306443	357514	355716	271610	276074	286049	252824	336056	358029	304302	352418	377669	335931	315819	381625	355061	361408	362126	303626	286204	315657	327719	309657	1.77533e+06	310068	333398	321046	289338	1.55192e+06	1	1.09189e+06	1	1	1	1.37386e+06	1.59739e+06	1.51529e+06	1.66185e+06	1	1.38846e+06	1.36894e+06	1	1.71787e+06	2.23991e+06	2.426e+06	1.76114e+06
CPD-12505	1,3,7,9-tetramethylurate	113744	1	139139	1	156678	471754	450093	375307	119702	94770.2	84377.5	305878	247733	292839	98706.3	302796	316184	318048	304190	520037	661431	952039	706477	699940	784395	633218	1.167e+06	662266	643768	647923	357617	371848	1	405299	400410	285817	1	324878	1	334045	1	439828	415955	423127	464630	397954	1	247446
CPD-4243	sarpagine	1.17082e+06	1.92895e+06	602335	1	1	298036	456637	1	513326	200111	773238	410313	732475	616520	549237	1	2.53099e+06	1772029	1.42209e+06	1328096	1	265155	1	481427	361607	609950	1	1	465065	455601	1	303009	158238	353826	365064	120381	522250	1	1	1	119245	168696	190428	136062	1	1666060	2.11224e+06	300283
CPD-10893	quercetin 3, 4', 7-trisulfate	809975	472228	631587	631044	451693	503048	972116	686934	950199	636899	598122	1	765485	627193	706909	918940	562811	804168	719960	941737	787102	1.08759e+06	987281	1.02994e+06	603039	1.20765e+06	706820	689093	1.00391e+06	1.00092e+06	882278	529734	469076	912350	1.00285e+06	812635	855572	1.06223e+06	955035	1.03879e+06	950947	795044	974751	892140	1.10564e+06	1.22931e+06	1.50633e+06	923872
CPD-14755	aureobasidin A	1.69104e+06	1.8681e+06	1.62897e+06	2093986	2.11038e+06	1.36636e+06	1.00329e+06	1.01444e+06	950092	1340300	1151413	1.62935e+06	1.34404e+06	1.41963e+06	1.26506e+06	203952	560806	376361	317637	295302	147386	205714	172147	217707	182825	1	134965	117624	1	1	929204	1.04507e+06	731179	637625	646406	500693	430434	361762	287119	238508	193937	267185	744440	862565	811078	1.99044e+06	1.79822e+06	1.20453e+06
CPDQT-419	8-(methylsulfanyl)octyl-desulfoglucosinolate	292406	1.88012e+06	2.07932e+06	1.31785e+06	1.61852e+06	95512.8	81439.3	182571	80778.7	89980.6	84084.4	96760.2	180277	181044	207109	116616	94031.9	98387.1	88599.6	709535	707606	415717	590166	667925	686998	1	79657.2	498227	430480	241558	730570	1	1	1	1	1	1	1	1	1	802207	1	1	1	1	1	1	150204
GDP-4-DEHYDRO-6-DEOXY-D-MANNOSE	GDP-4-dehydro-&alpha;-D-rhamnose	179342	116036	113591	93260.4	1	106676	166334	110264	163243	158897	146642	1	221075	131375	186527	268745	163894	204903	165718	201855	150761	184559	193936	180261	112084	285720	149866	169448	262591	284085	288696	115000	100299	204613	265776	183326	206599	257712	244047	248150	240560	186247	224794	210748	267600	445629	100618	92103
CAFFEOYLQUINATE	<i>trans</i>-5-O-caffeoyl-D-quinate	2.80724e+06	3032433	2700547	3.02533e+06	3.11453e+06	2.79888e+06	4.82072e+06	4077667	4.72521e+06	4.93376e+06	2.3785e+06	4.46943e+06	1802418	2.42016e+06	4.38748e+06	1.41153e+06	1	1.88822e+06	2004995	2.00296e+06	2.50105e+06	3.16549e+06	2866852	2.67526e+06	2721714	1.73715e+06	3.50218e+06	2.41339e+06	2.07042e+06	1857499	10456281	10522276	443213	4118456	490846	610497	550073	531322	4.13986e+06	588652	1	10983886	629708	674081	4.13922e+06	6.44956e+06	6.80865e+06	2.38862e+06
CPD-9426	methylconiine	559496	1.03611e+06	567287	1	1	471225	568346	556796	1	640072	1	750888	565242	766693	747091	1	793133	628036	1	572176	1	372638	1	460452	1	327988	1	511933	471992	386958	1.42608e+06	1.28111e+06	1.59126e+06	969056	987985	1097362	1.10473e+06	1	973304	427441	1	1	1	1.34649e+06	1	2.30529e+06	2.63435e+06	2.96341e+06
CYS-GLY	L-cysteinylglycine	79188.9	160711	100988	164922	131862	1	169195	98640.8	154096	65453.2	124580	1	104938	1	1	187833	1	1	139501	1	291475	202433	261178	134085	283387	149659	275948	240974	151392	137799	453234	402358	356692	464988	406086	352977	428987	371510	373980	396194	493250	377949	336234	366770	359035	447943	585330	1
3-2-METHYLTHIOETHYLMALIC-ACID	3-[(2'-methylsulfanyl)ethyl]malate	1	1	1	1	1	1	1	1	1	1	1	1	1	1	1	195977	1	151502	191281	151751	1	322062	267354	273433	297208	308378	391023	328809	282663	1	150671	1	1	424315	1	1	1	205668	227804	242417	1	294145	1	424487	213873	284159	289972	228924
CPD-14902	porifersta-7,25(27)-dienol	4206132	4643589	3821133	5453185	5.27576e+06	3.06475e+06	3250099	2711427	2.77055e+06	3.00762e+06	3.22629e+06	3.27231e+06	3.91643e+06	3.94936e+06	3.32494e+06	3.00795e+06	1	2931300	2444197	3.00257e+06	2.2316e+06	3169893	2.96693e+06	3417342	2.23275e+06	2.48621e+06	2.22737e+06	2.15695e+06	2.7032e+06	2.41578e+06	3590470	2.89166e+06	2.61924e+06	2.55141e+06	2890942	2.73583e+06	2.48353e+06	2.38798e+06	2386115	2.53001e+06	2.08355e+06	2.16281e+06	3.12157e+06	3.37776e+06	3483451	6.7701e+06	7382935	5.14449e+06
CPD-7960	delphinidin 3-<i>O</i>-glucosyl-5-<i>O</i>-caffeoylglucoside	9734200	6803314	9432385	8587732	8771403	8718111	10919448	12962413	10104633	10562002	1	10805056	13780558	10838512	10357052	1	186729	128657	112179	109974	146447	214850	212319	229453	215195	132277	1	128253	180915	131124	1	576676	443688	362461	404809	507820	1	282432	365721	497207	325279	1	296169	440076	404548	223094	298617	393835
CPD-8844	(3<i>E</i>)-4,8-dimethylnona-1,3,7-triene	535302	1	1	662602	615732	968406	439767	458272	424215	509491	2.60211e+06	2.32005e+06	2354311	439151	806718	128682	202847	166033	137427	131565	151648	169250	177681	165241	144478	278816	151675	214737	206311	222873	1	1	620878	667629	1	593135	632768	608182	620624	610789	380570	738406	1.40902e+06	792482	797922	1484311	1.30347e+06	1.0209e+06
CPD-7963	delphinidin 3-<i>O</i>-glucosyl-5-<i>O</i>-(caffeoylglucoside-3'-<i>O</i>-glucoside)	97763.4	1	100752	82920.6	1	1	113448	77326.3	99710.1	1	1	94750.9	141183	102191	90061.5	122383	1	111958	73051.9	93448.8	76724.8	120907	85178.1	79812.4	1	1	1	1	1	108886	668259	680574	674123	679284	666362	742140	616400	683204	708141	684282	736520	779581	761595	751975	751749	491657	431382	453460
CPD-4406	glyceollin II	1	1	19764672	16081641	1	17647630	21531702	19712372	18441632	20063796	25229410	23701540	21198600	1	23616816	976937	2550140	1916397	1.29542e+06	1.3374e+06	1.25287e+06	1.22658e+06	1.77437e+06	2.89475e+06	1.56941e+06	1.74951e+06	3.69621e+06	2.32495e+06	2.19868e+06	1.70695e+06	1.69031e+06	1.7783e+06	1.8898e+06	2.60116e+06	1.85256e+06	2.75698e+06	2.39163e+06	2162902	2.71133e+06	1.99748e+06	2.42741e+06	2304750	1	1.42687e+06	2.44172e+06	1.99556e+06	2.11458e+06	1.71138e+06
CPD-7610	soyasapogenol B	1	2.18061e+06	2.74482e+06	1.27945e+06	1217652	1	695824	1	861266	2167352	1.14259e+06	1587952	1.28945e+06	1.44009e+06	1209262	3.01362e+06	2.44943e+06	2.83293e+06	2.20506e+06	2.66368e+06	2.34341e+06	2.93204e+06	3.02903e+06	2.97812e+06	215712	3.34337e+06	256937	1.65684e+06	243311	2.67895e+06	1	243341	1	1	1	1	1	2398221	1	1	155012	1	1	1	1	436508	529279	607560
2-CARBOXY-D-ARABINITOL	2-carboxy-D-arabinitol	129241	265994	300706	233011	199955	128038	310366	420052	291952	287952	182455	204253	185303	181113	164834	631257	387202	281786	212163	450732	266105	1.51858e+06	516296	546770	484396	349522	250170	205361	127524	195996	3.18168e+06	2.91067e+06	2.90161e+06	2.99134e+06	3.05308e+06	2.49395e+06	3.31019e+06	2.71625e+06	2.76338e+06	2698256	3.24458e+06	2.58581e+06	2.88348e+06	3.36845e+06	3.23899e+06	1375239	1.97655e+06	1326119
CPD-9905	3&beta;-hydroxy-9&beta;-pimara-7,15-diene-19,6&beta;-olide	3694786	1.20137e+06	1.55912e+06	2.79082e+06	2451649	1998705	2.04953e+06	2402861	2.00047e+06	2.25851e+06	3.00506e+06	3.70186e+06	3.95681e+06	3473285	3.3543e+06	1.13535e+06	1.47963e+06	1.70433e+06	1.25742e+06	1.38278e+06	1.04596e+06	924438	1215601	883669	966838	1114700	898632	1.37919e+06	1.28538e+06	1.00593e+06	356951	307836	274308	240334	288720	1	184060	175589	391232	1	236699	1	320906	421006	1	1.04535e+06	524591	801602
8-HYDROXYQUINOLINE	8-hydroxyquinoline	30886786	34024920	23189370	30454780	31095134	1	13312034	13632319	12594973	13751101	20427250	16246205	20210576	17217578	17245092	1	1	1	5651120	1	1.73166e+06	2.85046e+06	3.27347e+06	3795369	2606991	3647459	4.00401e+06	2988223	3.28001e+06	3.40386e+06	11650515	12169518	11844540	10998824	12040435	7.00702e+06	6.09858e+06	5664389	5.5528e+06	6.2735e+06	1	1	5.62841e+06	6160263	4.98163e+06	2.03308e+06	2.07161e+06	2.56857e+06
CPD-236	gibberellin A<sub>29</sub>	1.80304e+06	1	1	1	973293	1	909100	1	1	843834	1	1	1	1	1	1	1	1	1	1	1	1	1	1	1	264585	1	1	1	1	1	654606	1	653829	662126	364906	1	1	368356	1	288992	446457	208488	223153	375569	5.25078e+06	4380943	4.60519e+06
CPD-8674	1-<i>O</i>-(4-coumaroyl)-&beta;-D-glucose	111767	2.41438e+06	104063	143213	112906	2.03422e+06	2284857	2.92716e+06	128142	2.25951e+06	184337	180416	196804	1.70317e+06	1.70461e+06	1	3.76308e+06	3.61444e+06	2636725	1	4.13439e+06	7905880	4950376	5109369	6.07628e+06	1	3.34297e+06	3915381	3.64808e+06	3.64428e+06	10204985	3618407	12020913	11697524	4.04661e+06	4645629	4.62057e+06	768226	10053569	368213	466404	15965006	869824	401863	482771	3265523	3.30757e+06	3.36457e+06
CPDQT-5	(+)-hydantocidin	198097	362409	238506	263955	268003	222661	284981	121398	295467	258693	232037	112581	103792	241875	253181	1	1.08447e+06	1	961638	934951	1.31e+06	524088	396180	1.24577e+06	1	1770147	766768	1.42328e+06	1.61109e+06	1.84199e+06	367558	381379	338052	358578	356565	394590	381928	369072	376874	402248	384324	390739	392198	422875	422789	158160	159152	158869
3-URACIL-1-YL-L-SERINE	L-willardiine	141515	120196	116549	456944	102878	483891	107298	125310	111152	110278	107384	93160.7	141210	117028	127554	200261	1	1	612658	632598	546962	1	620802	170542	410375	1	1	1	1	1	43012756	43770000	44280340	43383500	42945980	45139796	1	1	1	43668360	1	3289966	1	1	1	2.42218e+06	4774820	6.15732e+06
AMINO-HYDROXYMETHYL-METHYL-PYR-P	4-amino-2-methyl-5-(phosphooxymethyl)pyrimidine	1	1	1	1	1	1	1	1	1	1	1	1	1	1	1	322950	99668.2	136821	196459	206489	251245	292077	188006	256371	269234	1	408854	230924	203489	183953	159114	246022	261522	287130	270040	243007	168833	301352	294274	278271	195741	191523	466884	633656	627898	259260	398982	230442
CPD-8007	kaempferol 7-<i>O</i>-glucoside	1.5168e+06	123010	1.20032e+06	457442	1.30593e+06	1.41626e+06	1.73602e+06	1.82214e+06	1.76926e+06	1.66233e+06	1.7635e+06	1261049	1.51042e+06	1.675e+06	931265	564385	646447	320066	574836	576562	469673	380788	419657	387036	394623	417518	630566	450480	494110	453182	2166845	2294230	2.61154e+06	2.43975e+06	2.50675e+06	2.36038e+06	373341	360404	2.44525e+06	2.55474e+06	327299	344698	2547407	372585	355856	447283	149333	214437
GERANYLGERANYL-PP	geranylgeranyl diphosphate	1	1	1	1	1	1	1	1	1	1	1	1	1	1	1	1	305546	169653	180793	187868	776797	692333	1	914149	725221	1	707974	828748	1	1	714596	794794	833340	700821	732369	791315	670476	696263	787915	659509	640470	656928	762031	624000	644068	168389	1	159688
CPD-9877	(-)-curcuquinone	684137	1.75921e+06	3.23874e+06	1.96939e+06	833594	3.08942e+06	2.59645e+06	1.98147e+06	2.64716e+06	2.52286e+06	2178894	582854	2.05529e+06	2.22735e+06	2247498	3652159	7089330	5810045	228687	4681694	242944	335477	299349	262204	284992	7.63853e+06	561553	3.91411e+06	5217572	5.93023e+06	441023	1	536731	1	132818	201741	552350	147432	179080	104190	1	1	216645	191236	124746	758804	814437	1.85783e+06
LYS	L-lysine	323824	1	1	424687	1	1158254	1	1	537064	1	528651	1101505	478561	593538	570535	874542	974397	234565	1.10291e+06	1	1.1833e+06	1.50151e+06	1	1	540649	1	1.64552e+06	1.38746e+06	1.96999e+06	580577	3.59213e+06	4415542	5.43004e+06	5243216	4833865	4170907	4.47226e+06	5243868	4.82558e+06	4869021	422865	4268106	1	3880100	1.53353e+06	4888994	6754030	6.55011e+06
CPD-16764	8-methoxykaempferol	1	1	1	1	1	85220.7	80424.9	1	104949	88026.7	1	1	1	1	1	512309	229232	225629	357567	392420	620793	138799	597802	669378	689022	233904	692617	564593	408849	337342	3.58645e+06	4608154	2.85123e+06	1	1	1	4.40705e+06	3.77565e+06	1	1	4320443	4.79856e+06	1	1	1	1	1	313133
CPD-14499	erythrodiol	1	1	1.00785e+06	2.01487e+06	1.01148e+06	1	1	1	975138	2.23195e+06	1.65301e+06	1.67525e+06	1.02528e+06	3.8974e+06	1.63982e+06	350516	1	320160	329034	325838	307020	2.53561e+06	415728	2410339	1.77386e+06	2.62198e+06	1	1.46664e+06	2.03441e+06	2.00491e+06	1.1247e+06	1470971	1432090	328545	2.01299e+06	1.88807e+06	1.71679e+06	312724	296354	261794	2.46082e+06	259591	320967	340636	321586	2652966	1.43001e+06	1.30011e+06
CPD-4944	(+)-isomenthol	1512929	1768965	1.73271e+06	1.83783e+06	1.82146e+06	1.77248e+06	1.60155e+06	1.64799e+06	1603237	1.75045e+06	1.58645e+06	1.70013e+06	1.66396e+06	1.51098e+06	1.55806e+06	227311	461406	334385	312523	299889	416092	1.02968e+06	544143	569959	488080	614714	717519	602136	616838	524150	2.36531e+06	2.34574e+06	2093072	2.27018e+06	2254670	2.0093e+06	1.88401e+06	1.83791e+06	1.94043e+06	1.85302e+06	2.28595e+06	2.24143e+06	2.21817e+06	2.04955e+06	2.17472e+06	3862854	3.38274e+06	3.06173e+06
CPD-9621	robustaquinone G	462075	431772	441834	425224	422460	402601	420524	447856	389457	445483	498310	498922	497004	371325	465634	171975	127238	132675	109939	155362	280351	1	150998	185736	165229	233214	197693	152281	137992	198040	780432	1	1	1	1	1	897404	889517	1	1	904761	1	1	1	1.02699e+06	610658	1.42997e+06	1.62448e+06
CPD-6801	aloesone	1	1	1	1	1	86474.9	1	1	1	1	1	1	1	1	1	182542	398603	314722	217384	161512	345696	561101	386597	396053	490303	168976	428811	298341	269701	207932	457229	652898	589709	114772	557571	203153	121132	130969	117234	131212	78484.9	84019.5	108715	84176.6	89623.1	442167	421856	466362
CPD-5804	p-aminobenzoate-&beta;-D-glucopyranosyl ester	3455585	2.28593e+06	2722875	2.22858e+06	1.99745e+06	1	3318222	3.51975e+06	3.22289e+06	1	3661093	4.01608e+06	3.50379e+06	3584526	3.60512e+06	449474	551115	556271	392665	404799	1.72419e+06	2394014	2.04377e+06	2.15615e+06	2022976	1277832	2.49993e+06	1.87344e+06	1.73022e+06	1.4875e+06	695085	359276	399260	377609	398752	347541	398768	370785	331671	389220	587897	476475	435627	383171	384336	6.29672e+06	6.24117e+06	6773085
CPD-11578	3-(indol-3-yl)acrylate	1.45112e+06	1.3572e+06	1.21045e+06	1.43767e+06	1.40474e+06	1.43277e+06	1.18593e+06	1.5006e+06	1.34645e+06	1.20865e+06	1264941	1.41633e+06	1.6054e+06	1.17194e+06	1.29284e+06	656941	959558	899683	781442	722016	705891	707936	728270	704998	689348	463202	648153	726311	627684	539264	366567	496573	577686	478875	459146	620743	462756	584031	523467	574706	326605	1	366765	1	1	586561	424889	622374
CPD0-1762	1,2-dioctanoyl-1,2,3-butanetriol	2.32654e+06	2.11249e+06	1.90712e+06	2.1538e+06	2.0599e+06	2.12062e+06	2093183	2.18424e+06	2.14911e+06	2.0928e+06	2.4098e+06	2.18663e+06	2.27993e+06	2.34125e+06	2.26824e+06	2.14923e+06	2.41378e+06	2.11457e+06	2.18474e+06	2.20498e+06	2372885	2.35491e+06	2.55767e+06	2.36649e+06	2416305	2.15981e+06	2527847	2.44849e+06	2547582	2265719	1.64071e+06	1.30642e+06	1.75786e+06	1.78107e+06	1418714	1.63549e+06	1.69119e+06	1.85409e+06	1.72106e+06	1805542	1709061	1.82881e+06	2015159	1.8259e+06	1837961	2.27211e+06	1.18609e+06	2.13231e+06
CPD-3709	guanosine 2',3'-cyclic monophosphate	1	1	1	1	1	1	1	1	1	1	1	1	1	1	1	1.06405e+06	340636	508157	80861	843464	891677	1.12986e+06	896158	899104	1.08962e+06	467171	982584	985281	803124	618467	913981	903311	909263	984647	124691	861054	121735	268025	293880	880415	262560	817037	673491	727845	778421	155977	297737	140154
CPD-6645	2,3-dehydrokievitone	2.72814e+06	1	4.14616e+06	2.20571e+06	2.22756e+06	4.29196e+06	4.51976e+06	3.65736e+06	4.3902e+06	3.38209e+06	3.81052e+06	4.12814e+06	3491190	4.12791e+06	4.13245e+06	1.2482e+06	612586	1	1	1	933373	5914816	2.26021e+06	755364	4016191	1	5026619	4238792	4.07788e+06	3.81893e+06	11022382	13384834	975702	11117914	11694142	13900028	10092769	7.61632e+06	9597865	10030950	539242	812407	10509796	645163	405308	3.85657e+06	2.85333e+06	3.89468e+06
CPD-9577	(indol-3-yl)acetyl-L-valine	1.40657e+06	904076	1.02202e+06	981582	943685	1349558	2.03789e+06	2.53476e+06	2049927	1.7071e+06	1.96551e+06	1.88332e+06	2.03958e+06	1.41403e+06	1638989	344174	1	1	1	1	92435.6	156475	100637	145149	136958	1	879327	155832	1	1	280558	212746	255207	228812	243026	301688	221714	326748	312455	310711	324843	238177	195211	183715	189554	908084	1.05867e+06	1031226
CPD-4721	solavetivone	1.38793e+06	4599960	4.02122e+06	1.41875e+06	1.06148e+06	1.70323e+06	1.40337e+06	1.50983e+06	1.56215e+06	1432063	1.41071e+06	1.45466e+06	6026254	1.46498e+06	1.4325e+06	1.52632e+06	1.94389e+06	1.85778e+06	1.52781e+06	1.74916e+06	1.75051e+06	1.95136e+06	2.13261e+06	1.89831e+06	1.92596e+06	1.89903e+06	1.99708e+06	1.99325e+06	1.94515e+06	1.89862e+06	1.70442e+06	1.54038e+06	2234313	1.85512e+06	1.87695e+06	1624158	1.84755e+06	2.22855e+06	1.87453e+06	1.82786e+06	1458534	1.40848e+06	1.8577e+06	1.4711e+06	1.47137e+06	7022143	5361804	6.38129e+06
CPD-14594	linustatin	1.05215e+06	1611989	962192	1.10483e+06	1.29941e+06	1	1.3492e+06	1.3899e+06	1.1958e+06	1.12869e+06	1.21761e+06	941588	1	931856	988312	908333	703788	789726	726685	786329	1	1	1	629757	1	1	808330	572811	1	1	1.89112e+06	1.97113e+06	1874426	2.04125e+06	2.0501e+06	1.31975e+06	1.74814e+06	166794	214606	1.42948e+06	2.07615e+06	126987	158384	179723	148030	243514	205363	192583
CPD-12751	13-epi manoyl oxide	141719	127134	1	108314	103008	1	72486.3	102166	1	82451.5	122953	117403	85724.3	111233	99893.6	126681	137517	151507	1	90953.4	1	81702.8	128366	89693.1	1	96325.1	202099	1	1	1	1	1	1	1	1	1	1	1	1	1	1	1	1	1	1	279282	215520	234892
CPD-12208	4-coumaroyl-diketide	1	1	1	1	1	1	1	1	1	1	1	1	1	1	1	376980	411855	408491	381380	383250	317220	333156	334155	353266	327863	311557	102191	326348	77614.3	314798	415501	430451	1	1	1	549721	515579	1	509559	518185	1	1	514432	612220	588225	284740	291360	282326
CPD-12850	4&alpha;,14&alpha;-dimethyl-9&beta;,19-cyclo-5&alpha;-cholest-24-en-3&beta;-ol	4206132	4643589	3821133	5453185	5.27576e+06	3.06475e+06	3250099	2711427	2.77055e+06	3.00762e+06	3.22629e+06	3.27231e+06	3.91643e+06	3.94936e+06	3.32494e+06	3.00795e+06	1	2931300	2444197	3.00257e+06	2.2316e+06	3169893	2.96693e+06	3417342	2.23275e+06	2.48621e+06	2.22737e+06	2.15695e+06	2.7032e+06	2.41578e+06	3590470	2.89166e+06	2.61924e+06	2.55141e+06	2890942	2.73583e+06	2.48353e+06	2.38798e+06	2386115	2.53001e+06	2.08355e+06	2.16281e+06	3.12157e+06	3.37776e+06	3483451	6.7701e+06	7382935	5.14449e+06
CPD-7388	<i>p</i>-mercuribenzoate	1	1	1	1	1	102442	1	1	1	1	1	1	1	1	1	1622020	779700	806207	895233	348599	1328794	1.33346e+06	1072059	1.13744e+06	1.20558e+06	1.02739e+06	1.31671e+06	978867	1.05812e+06	1.21566e+06	1.55463e+06	1495674	1.32606e+06	1.2399e+06	1.22795e+06	1.35254e+06	1.37791e+06	1.10252e+06	1	1	1.01498e+06	1.11223e+06	1.45712e+06	1.53598e+06	1.59824e+06	376557	830213	507302
CPD-19461	cyclobis-(1&rarr;6)-&alpha;-nigerosyl	229172	161565	220661	82893.8	186005	205060	263665	252286	77543.3	176791	190520	103288	85387.4	91967	96802.4	247087	204956	238037	186999	225347	192559	145318	119260	118254	195286	100568	186710	143803	112495	99327.7	430419	1	166542	374577	170971	193157	237671	149037	272437	268235	173976	158720	261451	244390	171180	209636	206545	1
FRU1P	&beta;-D-fructofuranose 1-phosphate	562600	602283	586565	584830	553103	516988	580377	592248	567706	581238	616319	611531	610840	614057	600910	515504	1	521183	475439	459009	515056	489985	547211	540810	541618	456303	705461	473536	509220	484984	401449	1	1	1	474846	496160	1	1	491819	1	1	1	1	532118	1	709894	655972	1
CPD0-1524	&alpha;-oxo-1-carboxy-4-tetrahydrothiopyranpropanoate S-oxide	126063	132568	151550	128494	144883	117009	122668	125945	125798	118740	116368	143923	119938	156371	131185	119779	96524.9	134199	117801	114515	86956.3	123362	104371	106695	119394	94156.9	151413	114866	102398	110003	89820.7	106946	120913	119099	113150	120182	1.11653e+06	108230	175494	90545.8	298255	214733	1.18729e+06	1.53052e+06	1.48708e+06	432202	488207	321067
CPD-11684	quercetin 3'-O-glucoside	139963	124790	109092	202148	1	77199.7	205519	332426	288967	227339	1	175420	170530	204418	1	181204	135743	155713	153503	149576	119775	119502	113530	116551	114435	102066	180609	110344	137586	134859	88281.4	104836	108484	93137.6	99993.4	1	305548	1	144336	153458	116878	1	1	97227.3	86601.3	197489	182895	103848
CPD-16621	maniladiol	1	1	1.00785e+06	2.01487e+06	1.01148e+06	1	1	1	975138	2.23195e+06	1.65301e+06	1.67525e+06	1.02528e+06	3.8974e+06	1.63982e+06	350516	1	320160	329034	325838	307020	2.53561e+06	415728	2410339	1.77386e+06	2.62198e+06	1	1.46664e+06	2.03441e+06	2.00491e+06	1.1247e+06	1470971	1432090	328545	2.01299e+06	1.88807e+06	1.71679e+06	312724	296354	261794	2.46082e+06	259591	320967	340636	321586	2652966	1.43001e+06	1.30011e+06
CPD-16172	O-aminobenzaldehyde	350642	401017	302339	381179	1	1	300555	360970	1	1	820770	1	1	1	751363	1	1	1	1	1	1	1	1	1	1	1	235498	1	1	1	252356	227894	200485	263948	232088	281130	232919	216210	195058	216039	337416	358429	316801	227616	325871	185050	175470	156293
CPD-18132	2-hydroxy-3-[(1E)-3-oxoprop-1-en-1-yl]-2H-pyran-6-carboxylate	105427	140373	161822	132463	117854	128662	238457	218235	244276	222972	221660	175428	177666	205654	219940	115520	1	93850.5	87437.5	88079.9	162157	178018	162744	166623	164532	154044	244336	235400	213066	155269	145350	1	1	204020	1	270575	1	335628	1	1	1	572499	1	1	1	460180	420224	392274
DETHIOBIOTIN	dethiobiotin	1	1.97333e+06	1.80144e+06	1.72335e+06	1.63813e+06	1211306	1.22117e+06	234387	1.62416e+06	1.20461e+06	1	231807	1	1.07841e+06	1112777	573933	1.11576e+06	916714	807042	766687	606590	607322	710197	679017	225230	1.25803e+06	301876	722151	868775	1.07111e+06	2.43855e+06	1	1	2.08568e+06	2.13469e+06	1.9574e+06	2.28734e+06	2.08623e+06	2.09964e+06	1.9374e+06	2.05225e+06	1.59145e+06	1.97622e+06	1.96861e+06	821106	1	1.73966e+06	1.70834e+06
CPD-17370	18-hydroxyoleoyl-CoA	311817	502393	342369	609722	662788	360211	384459	373821	352912	465586	528981	747722	748091	735975	450405	92470.3	148921	134932	109954	101613	82002.7	108753	109000	108829	92088.8	79853.4	146309	110031	94689.8	76774	443673	545618	540839	457403	498882	397306	1	472748	442312	324922	1	1	853947	955909	828723	791689	601261	125243
CPD-4607	benzyladenine-7-<i>N</i>-glucoside	1.74504e+06	2.81275e+06	2.33273e+06	1.78507e+06	2185092	1.65569e+06	2.15174e+06	2.03363e+06	2064603	1.22889e+06	2.54176e+06	2.36013e+06	308139	274906	2.1585e+06	111922	1	222686	163506	1	151445	221462	204199	1	1	82732.6	243859	177823	126641	89525.1	2.57686e+06	5070817	3.39239e+06	554374	3.72775e+06	1.49562e+06	1572962	1.51195e+06	1.47272e+06	1.57572e+06	1.67708e+06	1.52002e+06	1.37789e+06	1.53939e+06	1.44435e+06	2.58903e+06	2.15893e+06	2811901
CPD0-1326	p-(bromoacetamido)phenyl uridyl pyrophosphate	446727	265547	314862	307608	187700	216636	493705	322409	469589	299001	283780	280080	389346	298394	333052	508790	296290	433964	366180	508827	386674	542474	488373	532025	273233	593681	347135	326564	509722	525179	538689	218063	202161	423298	522695	405857	435179	532877	470097	512670	447376	364874	482704	436462	565968	826090	1.08119e+06	563066
CPD-8166	1-18:2-2-18:3-monogalactosyldiacylglycerol	137334080	1	140435792	155587712	1	138146688	133315704	1	1	1	1	1	1	1	1	1	108491024	1	113304432	116139792	110275688	132991984	120349400	129349352	126845928	54644560	119417112	104194496	93702736	82365824	1	199882112	195198496	188303040	190814304	183609680	181368384	178390384	163693392	153290992	138245136	148284816	65596308	1	1	165092368	1	68722208
PRO	L-proline	1	1	1	1	1	1	1	1	1	1	1	1	1	1	1	1	281554912	1	1	1	282788704	284180896	292470144	289713120	282864672	264027104	292127744	279283840	274032352	270729152	86799704	89499584	129952352	103573320	103705928	97157440	103840872	128165480	106995168	103120328	63050860	68295392	111269816	1	1	343361600	343549888	350571424
DOPAQUINONE	dopaquinone	136325	265994	306889	239689	199955	128038	309953	429756	292463	288234	182455	204979	185047	181113	164834	663080	1.02928e+06	547981	584862	481349	641688	705893	918677	1.01239e+06	933612	349786	264404	644458	455021	195638	3149387	2.91097e+06	2.90161e+06	3.01937e+06	3.06211e+06	2501619	3291747	2.69569e+06	2.76069e+06	2.69586e+06	3.21518e+06	2.57111e+06	2.87808e+06	3.35437e+06	3.21803e+06	1.37536e+06	1961056	1.30947e+06
CPD-8186	umbelliferone	1	1	1	1	1	1	1	1	1	1	1	1	1	1	1	1	1	1	7710880	1	1	1	1	1	1	1	1	1	1	1	1.30221e+06	1	17271472	1	1	1	1	788725	1	1	11056815	12064958	13594538	10943368	1	1	1	1
574-TRIHYDROXY-3-METHOXYFLAVONE	chrysoeriol	239894	408282	212780	328515	312285	280888	271839	206938	251799	293060	284127	326066	243823	282742	266751	701818	829751	760499	658141	621624	338900	490111	297426	285347	199896	1.00613e+06	212116	370575	524640	775743	2644464	2.66321e+06	3.0477e+06	2.94699e+06	2.87882e+06	1	2.87507e+06	1	1	1	1	1	1	137055	1	1	149168	335996
CPD-13929	(13<i>E</i>)-labda-7,13-dien-15-ol	141719	127134	1	108314	103008	1	72486.3	102166	1	82451.5	122953	117403	85724.3	111233	99893.6	126681	137517	151507	1	90953.4	1	81702.8	128366	89693.1	1	96325.1	202099	1	1	1	1	1	1	1	1	1	1	1	1	1	1	1	1	1	1	279282	215520	234892
CPD-5881	(6R)-4a-hydroxy-tetrahydrobiopterin	460746	9094042	1	534801	613571	742810	650652	811635	798118	609908	684159	490002	340492	466146	552142	3.71344e+06	5.31241e+06	4628380	5.4347e+06	5.71757e+06	5682006	5.65025e+06	5.97807e+06	5744295	6.38909e+06	2.32741e+06	2.35299e+06	7.27103e+06	5.45717e+06	3936009	3.03349e+06	257217	2.86287e+06	3.157e+06	3.1707e+06	2.13322e+06	3.22581e+06	3.17012e+06	2.37605e+06	2.3408e+06	2348530	1	2600082	2.62374e+06	2595199	480742	463060	539618
CPD-15839	&delta;-tocotrienol	233850	1	253366	1	1	270270	358508	300727	386285	207075	179321	1	257295	219535	207633	4.35865e+06	5700831	4939421	4733267	4799426	4101910	3.84786e+06	4.4303e+06	4.29916e+06	4.07349e+06	550120	3.87749e+06	7.08694e+06	5949210	5.04608e+06	252324	231782	198436	380231	378741	481146	498911	468566	546500	659381	795081	684392	1	211285	226393	1.31219e+06	4.12093e+06	367309
CPD0-1905	8-oxo-dGTP	423464	276641	336703	346596	256594	268196	485277	350147	478523	330719	313071	314804	401070	323690	367033	490278	320439	448513	382255	507133	434404	557586	506831	539982	312999	611881	347936	356728	510446	533182	503095	292124	261896	467900	529207	424376	454447	552466	483540	546020	475052	387334	495665	442131	573247	748784	937233	566859
APIGENIN-7-O-NEOHESPERIDOSIDE	apigenin 7-O-neohesperidoside	1	89936.5	129617	139596	469647	469850	156009	553229	131561	146215	79677.6	564787	138879	149174	88924.6	244483	193540	174260	135243	128103	101265	180550	166049	1	138886	107973	198287	124159	124460	199808	10249868	10043252	15401810	12033371	12144647	12431350	13327717	3127904	13526101	13665576	8940788	9121914	12092409	9271265	9180595	1.22369e+06	1281504	1.59577e+06
METHYLENE-THF	5,10-methylenetetrahydropteroyl mono-L-glutamate	1	1	1	1	1.00307e+06	1	537436	414682	165483	402672	140116	1	146396	1	140300	795760	889462	883661	831495	815141	636879	1.04071e+06	997514	936238	930438	594149	1.52835e+06	848640	777743	679519	656894	653540	1.08231e+06	858578	813311	1055221	914082	1.45554e+06	1131752	1.10049e+06	586768	595591	1.13289e+06	864820	806352	471420	738499	602098
CPD-7146	6-isobutyl-4-hydroxy-2-pyrone	1	1	1	1	1	1	1	1.2125e+06	1	1	976874	1	1	1	777324	1	846539	1	1	1	1	1	953748	1	774951	1	1.00771e+06	827683	816950	743263	437955	574870	628133	492031	566923	225263	522522	558773	430469	426142	1	428920	461278	426782	894375	705358	680178	1
CPD-464	prephytoene diphosphate	1.83513e+06	2199663	1.57737e+06	3.50253e+06	2.09125e+06	757830	3.11293e+06	3.38213e+06	14037844	12588032	3.68782e+06	2.7941e+06	12798727	2.30686e+06	1.3868e+06	1	12485680	13123517	12900515	13529438	13359188	1	13549213	13301731	12831645	14807628	6904475	13282704	14441417	14603772	11612661	10741753	9893676	12249055	13151813	13529454	13530188	1	14019096	14854030	14935098	14716634	1	1	11087641	3.24968e+06	12305886	12198815
CPD-4892	(-)-&alpha;-pinene	1	196244	310018	177836	198175	233027	277995	276973	265732	270968	199969	231481	230482	200807	107846	353583	198769	310957	269168	269852	282734	285595	422147	359484	309633	276330	458259	510462	369559	291912	265659	266787	187470	226520	228725	1	345119	411351	409547	459352	186676	1	1	1	147721	279918	269567	220413
CPD-19479	2-[(2'-methylsulfanyl)pentyl]maleate	1	1	1	1	1	104477	90495.9	185962	145765	145029	94361.9	89883.3	98666.6	98396.2	113468	1	1	1	1	1	131750	251892	116504	87482	199866	1	297548	150444	1	1	462217	651545	451921	626932	578835	1.09457e+06	1.13379e+06	867881	951182	1.04908e+06	1.18789e+06	1.09162e+06	1.14781e+06	1.30508e+06	1.34809e+06	222749	268073	255891
CPD4FS-7	<i>cis</i>-abscisic alcohol	657267	620924	677648	657416	685480	1	614970	564924	605028	600052	662831	728370	656497	678430	655469	1	204264	274928	232419	266072	246015	332018	256344	351655	328747	1	570033	199077	237121	238252	1279273	1.44031e+06	1.4107e+06	1.55307e+06	1409774	1.27624e+06	1102352	1.04458e+06	1.17059e+06	1.16878e+06	930512	971742	793026	860246	838057	512916	503404	393950
CPD-7875	tetradecan-1-ol	1.15996e+06	1	1	856945	1	1	1	946067	1.14776e+06	1	1.10648e+06	1	1.37689e+06	851210	1.24888e+06	907170	1.05841e+06	1.07332e+06	578085	701753	718024	742264	931475	649323	617682	642606	1.30606e+06	1	1	1	1	1	1	1	1	1	1	1	1	965968	784314	528020	713853	484912	770630	223668	175833	181512
CPD-3713	cytidine 2',3'-cyclic monophosphate	1	1	1	1	1	1	1	1	1	1	1	1	1	1	1	630065	259289	290323	273624	235852	636626	333252	272239	229996	655750	140245	951614	269064	578654	209098	1	644222	530580	611963	496416	527116	749599	468108	465154	301111	326768	777969	700913	530882	163883	387011	96347.8	121108
ACRYLYL-COA	acryloyl-CoA	247893	284101	166180	259972	243886	211999	319938	405288	310883	323270	398950	452063	421176	345320	375885	377307	267138	364522	601382	311882	348381	414606	454728	383633	372248	364975	400317	593613	534259	483688	1	219623	193334	1	1	184566	143941	1	203371	156709	204994	131934	1	1	1	486215	370520	432680
CPD-14830	(13<i>S</i>,14<i>R</i>)-13-<i>O</i>-acetyl-1,8-dihydroxy-<i>N</i>-methylcanadine	1.36212e+06	1	1	418052	2140917	1	1	1	1	1	1	1	1	1.45236e+06	838553	817756	451209	1.36216e+06	1.2815e+06	1.16325e+06	1	1.8945e+06	1.29432e+06	406349	396593	258037	271357	360405	1	1.32527e+06	617355	765950	503333	505666	693271	705135	495593	330217	267885	245634	103864	209372	758837	680626	834581	337846	650451	626011
BERBAMUNINE	berbamunine	947280	1.01453e+06	767973	1.04802e+06	975828	715306	601994	592372	576397	638158	829076	891652	789116	766880	749272	1	1.03599e+06	878133	600090	553745	1	185790	460430	449117	277105	934478	150571	539495	1	1	2.68946e+06	2.22643e+06	2.00039e+06	1.78821e+06	2.1932e+06	2.28083e+06	2.19934e+06	1.95028e+06	2.15134e+06	1.71814e+06	1.76809e+06	1.28478e+06	2.09608e+06	2.849e+06	2.76287e+06	384133	489687	353081
CPD-14423	(5Z,8Z,11Z,14Z,17Z)-3-oxodocosapentaenoyl-CoA	187006	204208	176601	225274	230814	171082	142483	162288	116606	169419	199602	210228	209267	220848	184446	114008	121429	132331	109048	112479	106782	165514	135579	165756	140980	1	157294	107179	102688	76717.8	294809	310520	310583	222308	232386	226363	217734	198938	119840	105401	1	71896.4	308335	302398	310922	439330	445095	461495
CPD-7854	3,4,3',4'-tetradehydroisozeaxanthin	5.46021e+06	5.89218e+06	4243255	6182716	5.14778e+06	4.38537e+06	3.79663e+06	5.31262e+06	3300995	3.09083e+06	5.41616e+06	6045434	1	5.36692e+06	4647136	4.70704e+06	8.08945e+06	6.97197e+06	5880958	5497783	4.00725e+06	4570525	5400733	633088	4.50855e+06	2.78778e+06	610054	561290	4.01149e+06	394474	6.05203e+06	5.17948e+06	5273821	4.77829e+06	5.4542e+06	5792690	6016304	5.60356e+06	5347792	4.80062e+06	4710664	4.67752e+06	6.32504e+06	6.83132e+06	6726165	11609764	10240018	11570139
CPD-11594	15-hydroxypentadecanoate	1.12292e+06	1	1.83971e+06	1.2838e+06	1	2564812	3.33169e+06	2.48444e+06	1.89518e+06	2.07805e+06	2.26663e+06	1839579	2.3354e+06	1.99723e+06	2.0632e+06	1.96144e+06	195596	146017	147963	144487	1.62265e+06	1.80014e+06	1598180	1799894	1	1	2.34217e+06	1.68005e+06	1	967919	1	1	1	1.78243e+06	1.86623e+06	2.33048e+06	1.51332e+06	2.00428e+06	1.95475e+06	1931259	2557063	2.04872e+06	1.99141e+06	2.20524e+06	2.17885e+06	116972	166459	160722
CPD-11393	&gamma;-curcumene	3.00291e+06	1.79855e+06	2641920	2.68833e+06	1876402	4837976	5726793	4.39309e+06	3.94043e+06	4274355	3.17965e+06	3.36398e+06	4.60515e+06	3.76839e+06	4.46876e+06	5524468	4651462	4605685	4628660	6.10347e+06	4.35353e+06	6084463	4.9726e+06	5.14065e+06	4.12983e+06	5113652	4.96459e+06	4.05105e+06	5.96944e+06	5946712	4.15771e+06	3.41028e+06	3.39399e+06	3855451	4435904	4.15064e+06	5.46112e+06	5195423	5.42288e+06	4443041	4.21271e+06	3724064	4809641	5033616	5.83571e+06	5.06882e+06	6.59947e+06	5.03934e+06
S-TETRAHYDROBERBERINE	(<i>S</i>)-canadine	636457	1	1	1	1	2.58342e+06	1	1	1	1	1	1	1	1	1	1	129437	115696	92948.1	77045.5	2.64245e+06	2.83105e+06	123474	3068326	2.48259e+06	2386942	2.98486e+06	2.94909e+06	2670684	2307385	2552531	2.33517e+06	1.87447e+06	1761411	1.71505e+06	1.61849e+06	1.56897e+06	1.4779e+06	1.58939e+06	1.80442e+06	1.90341e+06	2.00959e+06	1.62172e+06	1.53502e+06	1.58209e+06	1	1	1.00938e+06
CPD-17703	coniferyl alcohol 9-methyl ester	1	133944	1	1	1	1	2.9568e+06	286524	1	1	326626	367793	328297	388522	345889	305315	379988	336131	281177	225476	200483	259194	1	194536	134023	270307	306390	145309	218188	238626	1.52696e+06	1	1	569021	1.82389e+06	1.8193e+06	410558	1226770	1.33344e+06	1.2731e+06	1.38137e+06	1.19555e+06	1766592	1324641	1235308	3.89861e+06	4533078	5.20431e+06
CPD-2281	6<sub>G</sub>,6-kestotetraose	1.0687e+06	1.11494e+06	995383	958425	919449	1.26527e+06	1.2578e+06	1.26985e+06	1.15538e+06	1.20677e+06	2736081	1.25295e+06	1.00811e+06	968762	1130373	1	407411	308143	251274	250353	1	232818	240785	223704	225617	136835	262726	187550	240060	133641	279116	479819	338906	346346	372898	177623	124790	88907.5	165740	151563	116049	119110	105273	106644	114671	882927	807695	1.00555e+06
CPD-16787	prochloraz	351274	175902	301303	1	1	667140	384589	215055	487696	380895	368216	230243	253879	395864	392779	1.64455e+06	721934	1.45446e+06	1.38371e+06	866064	806264	1187962	190317	183066	1.19126e+06	823054	1.05061e+06	799763	739347	986665	296859	529102	291688	176052	312726	398575	204280	184165	258155	1	209557	204499	170654	217459	194804	225587	181422	161759
CPD-19759	7<sup>1</sup>-dihydroxychlorophyllide <i>a</i>	639360	695516	661085	781284	669308	662482	658542	768097	759996	600767	646906	643933	572804	612365	617533	1	1	1	367286	335378	223849	258059	292979	276978	242524	1	312109	279924	229729	192255	402425	389682	1	1	1	376212	327791	377734	365665	374423	382513	299276	364373	323736	323909	356108	245125	278849
CPD0-1816	1,3-dioctanoyl-1,2,3-butanetriol	2.32654e+06	2.11249e+06	1.90712e+06	2.1538e+06	2.0599e+06	2.12062e+06	2093183	2.18424e+06	2.14911e+06	2.0928e+06	2.4098e+06	2.18663e+06	2.27993e+06	2.34125e+06	2.26824e+06	2.14923e+06	2.41378e+06	2.11457e+06	2.18474e+06	2.20498e+06	2372885	2.35491e+06	2.55767e+06	2.36649e+06	2416305	2.15981e+06	2527847	2.44849e+06	2547582	2265719	1.64071e+06	1.30642e+06	1.75786e+06	1.78107e+06	1418714	1.63549e+06	1.69119e+06	1.85409e+06	1.72106e+06	1805542	1709061	1.82881e+06	2015159	1.8259e+06	1837961	2.27211e+06	1.18609e+06	2.13231e+06
CPD-16620	12,13&beta;-epoxy-&beta;-amyrin	1	1	1.00785e+06	2.01487e+06	1.01148e+06	1	1	1	975138	2.23195e+06	1.65301e+06	1.67525e+06	1.02528e+06	3.8974e+06	1.63982e+06	350516	1	320160	329034	325838	307020	2.53561e+06	415728	2410339	1.77386e+06	2.62198e+06	1	1.46664e+06	2.03441e+06	2.00491e+06	1.1247e+06	1470971	1432090	328545	2.01299e+06	1.88807e+06	1.71679e+06	312724	296354	261794	2.46082e+06	259591	320967	340636	321586	2652966	1.43001e+06	1.30011e+06
CPD4FS-1	CDP-<i>N</i>-dimethylethanolamine	145759	157260	113245	145577	108874	96373.6	139327	107405	114657	90580.7	1	1	107046	156825	126050	238970	112165	180219	192954	210681	186220	345765	245791	268781	282239	1	168145	175482	133703	1	239406	1	272578	590892	191703	1	1	556643	597467	1.66501e+06	1	1.69729e+06	520139	534091	536744	314892	241805	340568
CAPSAICIN	capsaicin	1.3391e+06	1.09277e+06	1	896669	1.15573e+06	1	1.34114e+06	1	1	1.35112e+06	1.21515e+06	1.03925e+06	1	1	902318	1.7199e+06	4525378	2562715	1	1.97711e+06	1	1.21176e+06	1.91474e+06	1.71067e+06	1.41036e+06	3806369	646710	2205127	2.71591e+06	3.1347e+06	192283	158912	188263	181954	173448	202451	178836	174003	177622	176058	173281	160676	1	1	1	505034	377899	382606
CPD-15106	quercetin 3-<i>O</i>-&beta;-<i>D</i>-glucosylgalactoside	86375224	78658704	89940544	84099664	83872896	87033104	1.95076e+06	2.25274e+06	2.01467e+06	2165773	1.93835e+06	1.84998e+06	1903955	1.7053e+06	1.83677e+06	1.00911e+06	2458058	2412294	1	1052073	1.58913e+06	2.15286e+06	1	1.81347e+06	1.82955e+06	548837	1.87856e+06	1.32584e+06	1.16526e+06	923953	3.21394e+06	2.51865e+06	2660901	1	1	1	3.1616e+06	3.03617e+06	2422219	3.7679e+06	4143152	1	2.42936e+06	3.72225e+06	3.53006e+06	254042	449381	163730
CPD-20010	nothofagin	1	1	1	1	1	360255	1	385929	298104	1	94830.6	1	1	1	130618	2.23886e+06	3.14643e+06	3.11275e+06	2.52948e+06	2.33383e+06	861057	1	1238595	1.13161e+06	886322	558283	906422	967585	771809	600138	205344	1	130014	341247	1	1	1	435690	1	185787	1	1	1	1	267990	1.23316e+06	563228	588627
CPD-4703	(-)-vetispiradiene	3.00291e+06	1.79855e+06	2641920	2.68833e+06	1876402	4837976	5726793	4.39309e+06	3.94043e+06	4274355	3.17965e+06	3.36398e+06	4.60515e+06	3.76839e+06	4.46876e+06	5524468	4651462	4605685	4628660	6.10347e+06	4.35353e+06	6084463	4.9726e+06	5.14065e+06	4.12983e+06	5113652	4.96459e+06	4.05105e+06	5.96944e+06	5946712	4.15771e+06	3.41028e+06	3.39399e+06	3855451	4435904	4.15064e+06	5.46112e+06	5195423	5.42288e+06	4443041	4.21271e+06	3724064	4809641	5033616	5.83571e+06	5.06882e+06	6.59947e+06	5.03934e+06
12-DEHYDRORETICULINIUM	1,2-dehydroreticuline	1.36448e+06	1.41434e+06	1.4738e+06	1.47476e+06	1.52064e+06	1	1.59054e+06	1.78149e+06	1.55182e+06	1.71798e+06	1.45181e+06	1.51593e+06	1.64977e+06	1.46285e+06	1.58272e+06	1.43873e+06	1	1	1.64203e+06	1	1.4821e+06	1.61584e+06	1.79707e+06	1.68061e+06	1645013	1	1.79984e+06	1.64189e+06	1	238379	1.21696e+06	1	1	1	1	1	1	1	1	1	1	1	1	1	1	2.37238e+06	2.85946e+06	2.97903e+06
CPD-19726	(4<i>S</i>)-2,3-dehydro-leucocyanidin	1	1	1	1	1	1	1	1	1	1	1	1	1	1	1	26018770	33288816	1	1	1	1	1	1	29831226	13649292	1	1	29550448	12747070	11755726	2.14165e+06	1	1	1	2.18675e+06	2190463	2.06455e+06	1.92316e+06	1.74893e+06	2.20024e+06	2.49202e+06	2323142	1	2291254	2.4173e+06	1	14417702	1
CPD0-1809	1,2-di-<i>S</i>-octyl-1,2-dimercapto-3-propanol	1.93913e+06	1560235	2.28515e+06	1743986	5.51645e+06	7.68465e+06	1.46671e+06	1.5757e+06	6.37615e+06	1.67641e+06	6.59953e+06	1642401	8433322	6.59963e+06	6.94258e+06	302340	767284	498078	623966	1.22356e+06	731559	213479	461813	409110	257162	354111	178035	225570	373702	334836	901801	761655	915768	879427	922891	768534	736518	746965	724524	779474	808214	687955	1	687760	674550	632768	702477	594009
CPD-4	molybdopterin	418682	453847	399764	443152	430020	1	1	1	324790	1	479034	475030	449606	489424	449383	1	1	1	1	1	1	1	1	1	1	1	1	1	1	1	1	1	1	1	1	1	1	1	1	1	1	1	1	1	1	285733	329291	315687
ETHYLACETATE	ethyl acetate	848976	1	1	1	1.49382e+06	1.21752e+06	1	1.35992e+06	1	1	1.63365e+06	1.34971e+06	1.31979e+06	1.17132e+06	1.56981e+06	1	1	1	1	1	1	527820	480493	470259	522939	231996	720390	513835	414322	380147	1	1	1	1	1	1	1	1	1	1	1	1	1	1	1	98330.6	81409.3	1
N-METHYLANTHRANILOYL-COA	<i>N</i>-methylanthraniloyl-CoA	316080	381449	321256	386011	384154	284612	230692	241710	220330	320789	271874	304965	306536	352999	315842	499442	441478	464330	440158	447654	452300	452094	428438	459956	446704	225938	419526	387282	369699	340843	998916	1.00676e+06	990071	866518	899152	857375	827998	822089	678219	578433	429626	554500	1.02241e+06	1.03984e+06	1.03998e+06	1.0751e+06	1.03747e+06	995148
CPD-12396	(<i>E</i>)-1-(glutathion-<i>S</i>-yl)-<i>N</i>-hydroxy-&omega;-(methylsulfanyl)hexan-1-imine	219610	234090	1	1	1	657357	1	257350	1	1	900601	952124	1.1836e+06	788388	878537	1.72022e+06	3.00521e+06	2.70577e+06	2.06332e+06	1.80703e+06	878421	1.30761e+06	1.65917e+06	1.37691e+06	1.13112e+06	600396	1.58812e+06	1.14066e+06	918019	1	2.42578e+06	1	1.79e+06	1	2.62057e+06	1.3718e+06	1.8397e+06	1	1	1	1672284	1.60101e+06	1.93934e+06	943852	903748	414186	783036	746204
CPD-1863	glucobrassicin	1.75186e+06	1.57208e+06	1.6579e+06	1.6316e+06	1.67303e+06	1.72493e+06	1380578	1.23401e+06	1.3564e+06	1.44325e+06	1.56006e+06	1.52324e+06	1.41964e+06	1.48191e+06	1.5283e+06	182221	1.6274e+06	1.60929e+06	88168.7	110920	166514	148150	131785	126728	154460	72560.1	163554	137778	112006	109401	156780	92863.4	92506.2	80887.5	97807.4	86643.8	85514.5	1	1	1	81732.3	1	79595.3	93902.6	92298.1	170643	146295	1
CPD-6228	gibberellin A<sub>14</sub>	1	1.09819e+06	888482	889663	1.20573e+06	707784	818912	796139	616345	908068	1.02931e+06	919562	813166	868747	970616	1	1	407012	1	354674	1	606943	585568	621069	553943	329661	695202	513712	519121	455501	1	1	1	535348	557900	1	414518	356468	1	1	1	1	1	1	484251	750441	662055	690201
CPD-19816	<i>cis</i>-12-sulfojasmonate	1.83119e+06	1	1	1.81521e+06	1	1.87506e+06	2.47007e+06	2.24752e+06	2.03629e+06	2.19106e+06	2.8213e+06	2.54044e+06	2364336	2482366	2.33773e+06	1	1	1	35439296	1	29873140	31919300	34374416	7003230	1	1	33852856	32263042	1	1	456781	513755	571296	413032	388207	1	358150	400076	379838	1	328035	308035	1	320544	1	41744688	35087900	41178136
2K-ADIPATE	2-oxoadipate	1	100649	192483	104147	98735.8	1	201011	262613	172053	179667	103382	100417	86536.3	93496.6	78417	102472	271948	157470	116242	128942	300223	765660	451490	535604	458785	154310	157364	227456	154910	101494	1.66403e+06	1.5067e+06	1.29662e+06	1.56797e+06	1400788	1.43476e+06	1787897	1.24485e+06	1.54855e+06	1.52836e+06	1.38396e+06	1.48492e+06	1.60932e+06	1821385	1.76466e+06	581226	820746	534465
CPD-3728	O-phospho-L-tyrosine	562600	602283	586565	584830	553103	509705	556913	574753	539854	1	616319	606372	1	1	600910	504663	1	510291	463081	452596	1	143490	506616	162735	505901	83738.7	1	150115	119874	89042.3	110933	111988	100186	97248.8	114082	109062	109575	113736	108287	102394	96222.4	105484	99742.1	91334.6	103937	710555	1	627809
HYDROXYMETHYLBILANE	preuroporphyrinogen	9281202	328167	494622	9965769	9798737	297967	6.57191e+06	9107118	6948070	276221	494275	401077	303301	377738	403257	211208	220813	284844	218319	214668	219493	241767	270157	272986	305939	189823	287341	333398	265752	206157	1	1	1	772703	699082	682140	677863	651914	612991	557373	1	1	639159	1	1	91156.3	168278	355189
CPD-8096	3,4,6-trihydroxy-cis-cinnamate	105427	140373	161822	132463	117854	128662	238457	218235	244276	222972	221660	175428	177666	205654	219940	115520	1	93850.5	87437.5	88079.9	162157	178018	162744	166623	164532	154044	244336	235400	213066	155269	145350	1	1	204020	1	270575	1	335628	1	1	1	572499	1	1	1	460180	420224	392274
CORTISOL	cortisol	622888	1	418156	1	1	609268	449477	435610	499474	515625	500519	1	583392	588344	580222	344566	348075	372594	1	250826	277159	285940	310278	247775	363397	237003	434483	380447	424944	421962	412597	1	394735	1	1	1	1	188140	1	348441	1	1	267615	1	283639	464807	460745	412540
CPD-568	<i>N</i><SUP>1</SUP>-acetylspermidine	550608	659184	383561	1	557584	506831	606943	414160	484300	524518	461153	1	410483	496840	502007	293629	475816	401700	336556	313328	284558	397689	361937	357108	326291	225749	431903	301450	280428	253348	504643	580452	523596	545823	544995	535469	515675	464022	508345	513940	630884	582291	530397	577820	566462	1.36345e+06	4166539	3.37622e+06
CPD-19794	brassinolide 22-O-sulfate	582787	562960	397168	647666	668645	369213	366141	449654	315835	445571	554762	577411	586630	616507	533872	158524	1	283124	216717	228300	1	170941	1	256564	207775	1	215529	1	211837	170243	14272677	16661376	17953534	15956395	16195496	15730651	14335764	14973504	15016312	14872472	10745041	11392763	11881496	11139721	11060789	6474737	3.82748e+06	1.57841e+06
CPD-8767	(+)-camphene	1	196244	310018	177836	198175	233027	277995	276973	265732	270968	199969	231481	230482	200807	107846	353583	198769	310957	269168	269852	282734	285595	422147	359484	309633	276330	458259	510462	369559	291912	265659	266787	187470	226520	228725	1	345119	411351	409547	459352	186676	1	1	1	147721	279918	269567	220413
CPD-9440	sophoraflavanone B	1	1	1.52784e+06	567874	1	1844223	1.56789e+06	1.32338e+06	1.68861e+06	1587008	1	1	1	1.19918e+06	1.1624e+06	1.48649e+06	1	2.01507e+06	1	1	1	1	1	1	1	1	1	1	1	1	2536137	2238208	1	1	1	1	1	2.07366e+06	1	2130522	1	1	2.20454e+06	2.22145e+06	2.72321e+06	3.57595e+06	4730792	4474362
CPD-8289	1-18:0-2-18:1-phosphatidylethanolamine	6.26763e+06	4.86821e+06	4.85597e+06	5816555	4502285	4617439	6928425	5374024	6.06029e+06	4605740	4.60552e+06	4.1837e+06	5910902	4.56312e+06	5208886	2669412	2.32036e+06	2.65643e+06	2.55676e+06	7.25022e+06	7053986	11500885	8860163	10249783	7.59762e+06	7394611	9267779	7309447	7.99662e+06	7.25966e+06	6745967	4.5423e+06	4176915	6.01559e+06	6.86341e+06	6091227	5883036	6.87798e+06	6729398	7.2029e+06	6.50715e+06	5674824	5966766	6588624	7153063	8533343	10005161	6.57723e+06
3-OH-BENZALDEHYDE	3-hydroxybenzaldehyde	1	1	1	1.98418e+06	1	1	716393	851584	655757	728679	1.00253e+06	955029	982320	940768	972808	1	1	1	4548255	4.67535e+06	3044652	1	1	1	1	1	2693477	1	1	1	1.3982e+06	1.52921e+06	1.83536e+06	1.83745e+06	1	2.27693e+06	1.90678e+06	2.46048e+06	2189829	1	1.5681e+06	1565461	1.4062e+06	1.41417e+06	1.32907e+06	1	1	1
CPD-4242	ajmaline	1005284	854885	850492	904158	885233	1.16449e+06	977798	841272	1046075	1.05119e+06	1.66142e+06	1.59574e+06	1.47648e+06	1526439	1.53519e+06	2.10312e+06	2951877	1.93599e+06	2.40262e+06	2.16822e+06	1.86695e+06	1.19461e+06	2.07234e+06	1.80843e+06	1489140	4001179	568749	2.40141e+06	3191088	3.18705e+06	467496	233199	322390	291963	304826	88520.5	219972	208831	210922	242989	232915	250307	454972	291643	1	941907	971426	946244
COPROPORPHYRINOGEN_III	coproporphyrinogen III	1	402505	255470	294691	603762	1	348386	360154	1	277258	352331	1	247801	388038	259349	228505	652246	530667	412435	1	248429	335703	423312	403014	279868	247189	404236	375561	314588	227793	3.56284e+06	1	3.84775e+06	3.25117e+06	3.30626e+06	1	2.88593e+06	1	3.01572e+06	1	1	2.37784e+06	2944148	1.63995e+06	2.48131e+06	1372116	1	1258774
L-1-LYSOPHOSPHATIDATE	1-oleoyl-<i>sn</i>-glycerol 3-phosphate	1	4.78934e+06	834381	1	1	4.36145e+06	1	3.6504e+06	3371630	2111371	1	3.56835e+06	3.69898e+06	1	1	1	1	2.62031e+06	1	2.23257e+06	2.12308e+06	2700799	2.61238e+06	2497344	2.67145e+06	1	3.06827e+06	1.85895e+06	1	1	12032110	12969081	9042958	11513415	12175069	12466316	12050582	11007174	11029850	11064214	7859107	11390229	11936483	12458055	11832429	7.10623e+06	1.87419e+06	5.89633e+06
CPD-514	3-oxo-3-phenylpropanoyl-CoA	165730	141853	135391	159232	94919.8	144795	1	1	116055	1	1	1	129652	1	1	79294.1	1	1	1	1	1	1	1	1	1	1	1	1	1	1	258038	1	1	1	178437	1	133072	121225	83242.5	1	1	1	225020	249726	239362	312359	296117	271850
CPD-10349	isovitexin-7-O-xyloside	249807	208772	327547	210160	229479	224225	301458	228495	298220	255851	239949	253258	412159	237505	253596	90359.8	159772	134902	113273	1	194788	318710	254961	1	253180	71439.6	182215	128305	207233	72830.3	127823	202404	198875	205210	200645	276347	123873	240844	274976	274655	217296	281872	223527	265531	239862	149829	125107	113744
TABERSONINE	tabersonine	575335	1	625794	732959	1	1	1	1	1	1	1	1	1	1	772453	2.36143e+06	2.65799e+06	1290434	1.41207e+06	1.06778e+06	318935	307049	2.86066e+06	471535	395388	2.56373e+06	2.70505e+06	2757309	2.63595e+06	2.39031e+06	1.09082e+06	1	572529	1	255106	364939	386619	411611	379556	329073	228671	301498	366072	316922	666510	2.00784e+06	1.88965e+06	1.85571e+06
CPD-7857	(6<i>E</i>)-8-hydroxygeraniol	1	487945	1	1	1	105366	315658	259483	247406	316845	278774	312491	279031	278366	292381	854783	364359	532965	793197	870137	572651	1	613080	1	1	769452	1	1	1	1.34825e+06	1	1	1	131714	359111	173078	158335	124801	190090	181124	1	219730	133051	115520	119678	1	1	1
CPD-4945	(+)-neoisomenthol	1512929	1768965	1.73271e+06	1.83783e+06	1.82146e+06	1.77248e+06	1.60155e+06	1.64799e+06	1603237	1.75045e+06	1.58645e+06	1.70013e+06	1.66396e+06	1.51098e+06	1.55806e+06	227311	461406	334385	312523	299889	416092	1.02968e+06	544143	569959	488080	614714	717519	602136	616838	524150	2.36531e+06	2.34574e+06	2093072	2.27018e+06	2254670	2.0093e+06	1.88401e+06	1.83791e+06	1.94043e+06	1.85302e+06	2.28595e+06	2.24143e+06	2.21817e+06	2.04955e+06	2.17472e+06	3862854	3.38274e+06	3.06173e+06
CPD-13540	kauralexin A2	1.97426e+06	3.21073e+06	797833	3490227	1	938423	1.46347e+06	1.14143e+06	1.10603e+06	1.25394e+06	1.41128e+06	1.70167e+06	1	3279443	1494178	2.09793e+06	1.79398e+06	2.19927e+06	1.73409e+06	1.62111e+06	1.78637e+06	1.44976e+06	2.15963e+06	2.14023e+06	1.64591e+06	2.46378e+06	1.45448e+06	2.6349e+06	2.77393e+06	2.00168e+06	1.6156e+06	1.33129e+06	1826001	1.49362e+06	1.54644e+06	1.22949e+06	1.39335e+06	1.56528e+06	1.38478e+06	1.33132e+06	1173495	882468	1.2037e+06	1.0916e+06	1051082	927649	1.07107e+06	799465
CPD-1905	(+)-neomenthol	1512929	1768965	1.73271e+06	1.83783e+06	1.82146e+06	1.77248e+06	1.60155e+06	1.64799e+06	1603237	1.75045e+06	1.58645e+06	1.70013e+06	1.66396e+06	1.51098e+06	1.55806e+06	227311	461406	334385	312523	299889	416092	1.02968e+06	544143	569959	488080	614714	717519	602136	616838	524150	2.36531e+06	2.34574e+06	2093072	2.27018e+06	2254670	2.0093e+06	1.88401e+06	1.83791e+06	1.94043e+06	1.85302e+06	2.28595e+06	2.24143e+06	2.21817e+06	2.04955e+06	2.17472e+06	3862854	3.38274e+06	3.06173e+06
CPD-20125	1-deoxy-2,3-hexodiulose-6-phosphate	561479	1051647	584114	905821	861564	399539	416064	455166	539171	570433	616113	605788	610294	488620	490696	397469	429136	416761	423540	429064	491550	220759	260035	267289	276268	233551	170650	252061	231198	213143	393464	439059	423429	441574	453409	471403	443324	476759	463853	440883	402192	473793	505216	504607	493678	710544	197782	193480
CPD4KF-6	stemar-13-ene	777122	1	1	172452	156190	549565	184861	255389	176381	253664	544780	500648	523884	471111	1	433326	566204	550936	1	538175	1	1	154293	1	1	649070	78976.1	174029	429436	519919	1	1	1	1	1	1	1	1	1	1	1	1	1	1	1	182277	156290	166545
CPD-12621	4-(indol-3-yl)butanoyl-&beta;-D-glucose	1	1	1	1	1	1	1	1	1	1	1	1	1	1	1	1161794	1.44329e+06	1.3435e+06	1.03796e+06	1.12821e+06	990429	1.27792e+06	1397703	1.45585e+06	1	917568	1.612e+06	1.23075e+06	1.14899e+06	1051751	455049	395200	1	331506	331166	1	357407	239020	278620	1	473543	407696	335640	382516	355939	7.93018e+06	6.50538e+06	6951383
CPD-763	arsenite	246742	219440	241544	226155	240119	224048	223349	228523	220083	240273	255836	266198	242549	238442	243771	193265	189625	196778	187499	203503	129478	117428	124778	125981	125785	126145	107092	109310	112565	113156	242861	249322	264267	201143	224388	179839	167918	174178	158344	157729	105259	122364	183242	172409	168374	234713	213813	223371
CPDQT-414	(<i>E</i>)-&omega;-(methylsulfanyl)octyl-thiohydroximate	2.59268e+06	2.51934e+06	2.95554e+06	2.14508e+06	2.46142e+06	633139	3.97319e+06	3.7575e+06	4.1607e+06	3.81228e+06	3.06037e+06	385537	866454	356354	3.03442e+06	2.83418e+06	2.46886e+06	1.42252e+06	2931690	1.42802e+06	1.14875e+06	1.24133e+06	1.35112e+06	2.48748e+06	2635304	1721410	1.26739e+06	1.33895e+06	2310519	1.53236e+06	3.78211e+06	146837	603988	1	1	237050	192114	215337	246619	253073	333540	322436	210939	1	247980	6727315	8762044	7683749
CPD-423	<i>N</i>-benzoylanthranilate	123355	177040	303490	422016	1	504162	634577	136446	446489	361156	474113	466490	153166	586518	527964	6.64599e+06	6.94094e+06	6418104	7016535	6.68325e+06	6.20603e+06	6285789	6556452	6864820	6350977	5855336	6.69288e+06	6561244	6.24528e+06	5949479	321705	312149	423635	354250	353328	258624	262615	278138	253358	263120	225976	220779	246002	1	228128	459747	1	776540
THZ	5-(2-hydroxyethyl)-4-methylthiazole	499863	1	476307	574929	1	351505	548223	502714	472812	414464	328250	1	410984	557736	562350	1	472152	1	1	1	4094532	225586	423210	1.40697e+06	2.09109e+06	2.11052e+06	1.75975e+06	1	1	934567	109072	133055	271177	284952	196871	183325	1.68139e+06	1.47769e+06	1	459349	1.54547e+06	1	865581	1	1	3.54875e+06	232834	4.17111e+06
CPD-6141	N-methyl-&beta;-alanine	701132	158392	160280	162436	198608	920857	1.27165e+06	294296	1050010	1.28861e+06	472237	523701	453866	475457	498543	116176	207654	131860	685690	105950	158574	241891	756777	167226	560399	195766	499438	773671	647898	127869	1.0161e+06	1.16461e+06	694064	1146708	1100049	1.33446e+06	1.03734e+06	1.12167e+06	854769	1.13164e+06	1.36221e+06	1.00923e+06	1.27039e+06	1.29635e+06	1329386	494865	492174	475149
CPD-11414	&beta;-patchoulene	3.00291e+06	1.79855e+06	2641920	2.68833e+06	1876402	4837976	5726793	4.39309e+06	3.94043e+06	4274355	3.17965e+06	3.36398e+06	4.60515e+06	3.76839e+06	4.46876e+06	5524468	4651462	4605685	4628660	6.10347e+06	4.35353e+06	6084463	4.9726e+06	5.14065e+06	4.12983e+06	5113652	4.96459e+06	4.05105e+06	5.96944e+06	5946712	4.15771e+06	3.41028e+06	3.39399e+06	3855451	4435904	4.15064e+06	5.46112e+06	5195423	5.42288e+06	4443041	4.21271e+06	3724064	4809641	5033616	5.83571e+06	5.06882e+06	6.59947e+06	5.03934e+06
3-HEXAPRENYL-45-DIHYDROXYBENZOATE	3-<i>all trans</i>-hexaprenyl-4,5-dihydroxybenzoate	1.20583e+06	1.59751e+06	1.13225e+06	1.50061e+06	2311327	1.24291e+06	1.31453e+06	1.316e+06	1.13754e+06	2.35938e+06	1.32882e+06	1	1.65492e+06	1.39436e+06	2.58851e+06	1	1	1	1	1	1	956955	1	1	1	3.34937e+06	1	1	1	3.06267e+06	1	1	1.11774e+06	1.72634e+06	1.91447e+06	1.50957e+06	1.50922e+06	2.83852e+06	1.3529e+06	1.33958e+06	1.33474e+06	952398	966856	1135602	1.19588e+06	709406	783155	3.08883e+06
CPDQT-286	5-(methylsulfanyl)pentyl-glucosinolate	524534	192916	701774	183939	599092	174398	144655	480845	175625	476606	411507	540500	434750	451755	410840	1	1	1	1	1	617969	761515	565533	616573	670799	415528	467471	483983	401015	387611	95254.3	99072.3	1	383457	102163	99555.4	117685	106773	103056	102870	99977.8	1	1	377736	357470	261335	337314	214956
CPD-6995	L-threitol	2.79319e+06	2.35278e+06	3.6268e+06	2.13003e+06	2485083	1.18904e+06	3.4268e+06	3.40781e+06	3.00089e+06	3.03025e+06	3.12945e+06	3.53913e+06	3.14993e+06	3034896	2.82824e+06	1	1	1	1	7.85467e+06	6539105	1950794	7036539	6543824	6.82775e+06	4974413	7.11256e+06	6047573	6.17878e+06	4001304	1	2.26164e+06	1.64096e+06	217760	1	1	1697360	1	1	1	1	1	1	1	1	1	1.03992e+06	919327
CPD-17263	(3R,8Z,11Z,14Z,17Z)-3-hydroxyicosatetraenoyl-CoA	1.98392e+06	502393	456346	611542	663830	1.82884e+06	2080072	1.9153e+06	1.83097e+06	465586	528981	747722	748091	743316	450405	92470.3	148921	134932	109954	101613	2.38685e+06	1.27635e+06	1.26546e+06	1.35168e+06	1.28793e+06	1.29752e+06	1.21882e+06	1156995	1.25377e+06	1.2379e+06	813620	750648	812252	311488	321628	357231	380218	373022	358777	346200	313824	263973	853735	955222	828468	1.39414e+06	992587	1075425
CPD-17063	ferroheme <i>o</i>	377032	387653	435322	398813	377329	204015	189857	189250	191290	180558	167862	194056	247788	175446	184872	199016	177761	186330	1	1	162842	1	169240	159326	169431	142273	147224	170684	1	191230	2769089	2737011	2.90055e+06	2.7881e+06	2.71237e+06	2.51842e+06	2.61767e+06	2.47472e+06	2.24451e+06	2.37823e+06	1.79131e+06	1.78806e+06	2504594	2.85928e+06	2.58188e+06	1.2216e+06	1.21428e+06	921249
CANAVANINE	L-canavanine	15989446	17914194	12237961	15953712	15965478	7945207	6.68463e+06	6836515	6.4915e+06	6893367	10376943	7898275	10532188	8620605	8758170	3.42089e+06	5.00506e+06	1	3.4877e+06	3478200	3154351	3.04974e+06	2.96866e+06	3.28139e+06	3.03011e+06	4.54171e+06	2.63846e+06	8671276	2.07379e+06	11795674	6436983	6.6087e+06	6502587	6468154	6739792	1.99383e+06	1.87996e+06	1.79784e+06	1.85571e+06	1840826	1.82441e+06	1.92926e+06	2.03139e+06	2109201	2.10345e+06	2.23404e+06	1.40254e+06	1.35859e+06
GLUTACONATE	(<i>E</i>)-glutaconate	156213	352435	277426	148316	137216	376297	359401	428467	319183	286754	275936	255498	220730	221328	1.26482e+06	5706884	566975	3595619	3836823	3.66618e+06	3.59842e+06	1668292	3.7204e+06	1.22765e+06	4065475	351227	3.06725e+06	3.7739e+06	3122956	2155826	2.29916e+06	2.29425e+06	2.46922e+06	2.65544e+06	2590017	2.29631e+06	2.51272e+06	2.70683e+06	3.90364e+06	2.86525e+06	2.67977e+06	2.46413e+06	2039736	2.18682e+06	2.07845e+06	852280	1.20681e+06	788170
CPD-15177	(13E)-labda-7,13-dien-15-yl diphosphate	1	1	1	1	1	1	1	1	1	1	1	1	1	1	1	1	305546	169653	180793	187868	776797	692333	1	914149	725221	1	707974	828748	1	1	714596	794794	833340	700821	732369	791315	670476	696263	787915	659509	640470	656928	762031	624000	644068	168389	1	159688
CPD-7150	pelargonidin-3,5-diglucoside-5-O-caffeoylglucoside	124333	104797	260830	131490	161261	153916	175910	107033	142843	160403	111187	108487	1	115820	100938	691325	943552	990926	824513	776883	238687	235875	319702	294858	260727	1	164243	244796	183778	106863	11332614	10648806	11471014	11377850	11577712	10631612	10735119	11154531	10798904	10913896	10952308	11045910	9934063	9698347	9396454	552844	527300	436478
CPD-16602	cyanidin 3-<i>O</i>-glucoside-7-<i>O</i>-(6-<i>O</i>-(p-hydroxybenzoyl)-glucoside)	4429571	35634516	40323368	40702020	35970092	41237812	41834536	44739108	40021988	41477484	46295656	5.25487e+06	42258856	4584271	42848656	8268538	13982338	11114257	11075336	11330703	15262763	16387414	14851094	16119851	15943647	18894966	17841326	15358604	16100073	17731108	535172	578639	562063	539297	523562	566036	554318	579939	531429	567554	574291	607512	571201	1	605364	1.51539e+06	1.34445e+06	1.3643e+06
CPD-7079	(2<i>S</i>)-sakuranetin	1.77389e+06	2.04909e+06	766729	1.88482e+06	1.76987e+06	1.24859e+06	967809	3.02014e+06	1.63692e+06	2.77352e+06	1.0066e+06	1.01541e+06	931714	909145	944548	1	1.06806e+06	845388	386241	340568	174094	1	266764	178821	1	477400	1	1	1	268357	2466103	3.08292e+06	3.07399e+06	2.9914e+06	3.31038e+06	3.83986e+06	15732882	2.95054e+06	3375135	3.29643e+06	2.41113e+06	2771025	2708518	2.63049e+06	2598616	5.7276e+06	3.38472e+06	4453988
CPD-14076	3,6-dihydronicotine	1.59479e+06	2.47334e+06	588293	2020599	1867132	709347	1.27516e+06	1.37841e+06	506594	477835	767749	400992	804860	1.0223e+06	1.11034e+06	1.46566e+06	1	116506	1.08489e+06	1.07174e+06	545429	288615	496431	426946	467388	213606	283476	954015	724828	513698	332122	297942	261586	317343	329765	289625	404142	316380	210732	306687	273144	256993	308327	270068	270771	258874	266907	256836
UBIQUINONE-10	ubiquinone-<i>10</i>	610777	414811	491930	548563	459394	487666	667130	515242	578540	477371	485065	536286	608571	510955	556075	711218	844335	628980	853678	1.01643e+06	1	709592	609292	688332	1	732224	539845	1	706869	651328	657660	514150	435447	612891	728636	983236	641935	1.13018e+06	735305	1.31429e+06	997732	896036	875681	703659	1.10959e+06	1.12883e+06	2053636	1.21139e+06
CPD-9544	amorphigenin	311052	1	1	328640	1	234670	1	1	1	1	5.19674e+06	288157	1	1	1	220390	1	1	351362	1	228412	212989	1	287689	284101	1	1	1	373274	1	1.34583e+06	1.42829e+06	2141159	1	1	5212271	3.96857e+06	4412531	5833003	3082744	44563780	45138808	1	42467988	40054552	2.58663e+06	3.39362e+06	3.83011e+06
CPD-14053	(6<i>R</i>)-L-<i>erythro</i>-5,6,7,8-tetrahydrobiopterin	271517	320103	291032	312830	307594	1	189557	145786	320256	196552	286917	291602	293702	119646	178165	911344	1	547970	415892	1	160618	1	215562	190984	162129	125174	199733	195309	1.21691e+06	151533	1	1	102028	1	449232	327220	314365	435087	254447	403381	1	173009	186401	178135	173174	1	1	1
CPD-13923	(-)-9&beta;-pimara-7,15-dien-19-oate	524822	268265	1	1	448981	382807	422595	395646	395772	1	434574	478378	424856	400977	422762	706721	1.20028e+06	1.06045e+06	1.00336e+06	1.05613e+06	590075	373381	605287	599270	545582	1	1	641023	726236	678900	1	1	146237	123858	1	1	1	1	115438	1	85487.2	1	1	1	113965	213336	229397	233017
L-PIPECOLATE	L-pipecolate	3.7734e+06	3.38643e+06	1.98045e+06	3.236e+06	628494	1.84633e+06	1.77232e+06	2.20393e+06	1.98012e+06	1.9852e+06	3651842	1.8177e+06	1	1.89874e+06	1.73865e+06	2.99013e+06	1.79759e+06	2.69707e+06	3.10329e+06	3.0079e+06	2.54779e+06	1.30065e+06	1.57029e+06	1.54421e+06	2.50932e+06	1.25773e+06	1	1.34298e+06	1.26722e+06	1.17569e+06	17334432	8590159	14667755	13288978	13750955	3.61956e+06	3.64412e+06	3.48968e+06	3.68368e+06	3.48545e+06	5464715	3.71798e+06	3748038	5020333	5.59748e+06	1	1.49369e+06	1750142
OLEATE-CPD	oleate	11681504	1	8490997	9283682	2649985	10679439	10215820	9511701	10063086	10771771	11047382	12043390	12008529	8.20636e+06	11069334	7814371	4.4259e+06	3.87996e+06	3.37755e+06	3.31421e+06	2.15194e+06	6.09722e+06	2449824	2.16657e+06	1898846	3541857	1.16275e+06	2.29413e+06	2.89213e+06	2.96434e+06	1.38778e+06	1.19815e+06	1.38197e+06	1.22905e+06	1281915	953240	1.16087e+06	1.07476e+06	1.02075e+06	6.62903e+06	5223953	3772209	4.49735e+06	3.78581e+06	4591767	766138	2.22281e+06	2.24896e+06
CPD-412	<i>trans</i>-5-O-(4-coumaroyl)shikimate	212327	1	308716	1	220503	87195.3	93452.5	87045	81503.1	1	307752	1	1	294072	75674.9	347628	497448	258103	1	268219	430764	758333	690536	660843	387604	603648	860307	468606	537008	425825	2.05635e+06	2.76301e+06	2730749	2.49599e+06	2.55387e+06	2869241	2.29889e+06	2731214	2685567	2.61263e+06	2.03732e+06	2.48001e+06	4.09414e+06	2.2217e+06	2047831	570591	847275	819241
CPD-19725	(4<i>S</i>)-2,3-dehydroleucopelargonidin	5.43521e+06	3946629	1.16421e+06	4.76049e+06	1.6566e+06	1.85895e+06	5.59182e+06	6324768	4.32651e+06	4.78609e+06	7071739	2607793	4637921	5517344	2405715	2.39359e+06	2.03352e+06	1.79705e+06	2783761	2.74176e+06	4.00498e+06	4.60575e+06	3883578	3987539	4.14261e+06	3.62654e+06	1	5134297	3.77672e+06	3.91965e+06	3.47631e+06	509057	560820	1.80523e+06	2.06678e+06	2452902	2488173	2787675	2.76164e+06	2.09628e+06	2.29791e+06	3.92575e+06	2.40779e+06	2.63556e+06	2.76761e+06	1.61357e+06	2328533	1
CPD-4161	brassicasterol	463933	340719	265962	275027	252399	303241	327363	340988	249146	295813	438224	329573	300037	236712	279171	944788	1.62679e+06	1.41371e+06	1.14982e+06	896568	749385	1.39534e+06	892821	1.06297e+06	1.38456e+06	953073	290744	218674	990987	975188	259663	980708	189938	1.08868e+06	1.21307e+06	143896	1.00296e+06	196974	1.091e+06	1.0665e+06	169579	212045	146470	206171	1.60807e+06	1.03184e+06	1.15499e+06	851740
6-O-BETA-D-XYLOPYRANOSYL	primeverose	1.1717e+06	1052808	1.0485e+06	1.07533e+06	1.25272e+06	975856	1.3504e+06	1.01122e+06	1.08339e+06	1.52788e+06	820911	794120	1.09082e+06	1.34377e+06	1.16247e+06	3.03934e+06	5038376	3.91492e+06	1	1	3.08158e+06	2.1019e+06	2387396	3.16412e+06	2.80613e+06	1.22457e+06	1	1	2521336	2214370	343884	382121	326412	322956	300903	243093	251201	237328	236412	231756	168749	345549	255190	375358	671391	3.25577e+06	1	2218219
2-O-CAFFEOYLGLUCARATE	2-O-caffeoylglucarate	2.05833e+06	3117267	1	2.61641e+06	1	1	1	1	1	1	1	1	1	1	1	5.95813e+06	11666194	11894989	3.25851e+06	12093068	4629531	3635013	4.37384e+06	3.19318e+06	1	11842203	10969524	5.19201e+06	10877022	5711495	1	1	1	1	1	1	1	1	1	1	1	1	1	1	1	10111409	9685416	1
BACIMETHRIN	bacimethrin	1	1	1.04716e+06	1	1	1.01016e+06	1	1.3992e+06	1.12279e+06	1.18369e+06	1.11408e+06	1.19535e+06	1.41602e+06	1	1.21997e+06	1.23059e+06	1	1	1	1.26872e+06	1.12652e+06	1.36668e+06	1.27545e+06	1.28252e+06	1.24163e+06	885634	1.58516e+06	1	1099903	1.00524e+06	1	5.12384e+06	1.17216e+06	5274355	4996525	5478966	1	976813	1	1	1	1	1	1	1	1.4287e+06	1	871994
CPD-9790	(S)-autumnaline	3051987	2302571	4462564	2.69521e+06	3107009	1	2.69957e+06	2.33332e+06	2838737	3.02273e+06	1.71825e+06	2.05801e+06	1.52798e+06	1.8516e+06	1.76848e+06	9271572	10643678	10064045	8895866	9078714	13306416	15157291	14571093	15007288	14301133	13619601	17737852	14217110	14363890	13531461	9798805	12910410	11947308	11981802	12463811	10810474	8460538	9639473	10118074	1399776	8383475	1.05384e+06	8705304	8654440	9013865	1	2.68128e+06	2088761
#NAME?	#NAME?	3.00291e+06	1.79855e+06	2641920	2.68833e+06	1876402	4837976	5726793	4.39309e+06	3.94043e+06	4274355	3.17965e+06	3.36398e+06	4.60515e+06	3.76839e+06	4.46876e+06	5524468	4651462	4605685	4628660	6.10347e+06	4.35353e+06	6084463	4.9726e+06	5.14065e+06	4.12983e+06	5113652	4.96459e+06	4.05105e+06	5.96944e+06	5946712	4.15771e+06	3.41028e+06	3.39399e+06	3855451	4435904	4.15064e+06	5.46112e+06	5195423	5.42288e+06	4443041	4.21271e+06	3724064	4809641	5033616	5.83571e+06	5.06882e+06	6.59947e+06	5.03934e+06
CPD-12282	12-hydroxylaurate	229696	1	245586	1	1	324799	207236	166103	160200	156037	190579	1	195008	213278	1	151104	314879	1	174431	158610	91616.6	1	164294	1	1	328819	145689	184639	175195	190271	541739	1	1	1	525804	547021	669004	444210	617888	579279	756695	593324	582626	632446	1	514444	756071	1.04055e+06
CPD0-1314	uridine-5'-diphosphate bromoacetol	3348772	2.09197e+06	2.5272e+06	2.56904e+06	1.98551e+06	2.1553e+06	3.69594e+06	2.75348e+06	3721834	2802432	2.56634e+06	2.37581e+06	3.11629e+06	2.51633e+06	3.01044e+06	925556	570928	1	712084	922932	3.29736e+06	1.0278e+06	3.92814e+06	963956	2.49602e+06	4.63298e+06	2.90692e+06	2.96364e+06	3.89304e+06	4.30683e+06	3.7845e+06	2.33754e+06	2.0876e+06	894141	981979	808048	851101	995317	934894	1.03768e+06	904481	761038	1	1	1.05358e+06	1.24596e+06	1190660	1.04457e+06
CPD-9950	cathinone	14482881	15911553	10931778	14373232	14116589	1	6.00926e+06	6.05599e+06	5.83505e+06	6236895	9347673	7229194	9132823	7.9325e+06	7695264	2.73651e+06	4.02659e+06	3523990	2.86833e+06	2.72807e+06	816572	1.33572e+06	1.55895e+06	1.26539e+06	1.18452e+06	1.77584e+06	2.02897e+06	1.60776e+06	1.64853e+06	1.77642e+06	5.29568e+06	5.57339e+06	5.49375e+06	5.51461e+06	5.65876e+06	3.2991e+06	2716429	2.37998e+06	2.76743e+06	2.84213e+06	3.1441e+06	3.65519e+06	2.86472e+06	2.97163e+06	3.14231e+06	720077	688867	1.01464e+06
CPD-6948	&beta;-amyrin	1	1	6.6437e+06	7.2171e+06	6631166	7.12097e+06	5.96199e+06	6.18449e+06	4.20064e+06	4.40114e+06	6003894	4.18483e+06	4619980	6.36796e+06	6024511	1	299295	1	288664	288634	1	288885	312342	309825	292473	515892	336212	643642	1	577392	1.48284e+06	1864767	1.23172e+06	2.36531e+06	1.36434e+06	265880	256714	344541	1.86821e+06	245481	268675	281621	278841	1.3459e+06	281019	3898673	2517677	3.46396e+06
CPD-20325	<i>ent</i>-3&beta;-hydroxycassa-12,15-dien-2-one	2.59206e+06	1.6766e+06	1.55607e+06	1.97304e+06	1.97164e+06	1.61646e+06	1812935	1.81834e+06	1.67532e+06	1.75815e+06	1.90259e+06	2.0703e+06	1.95457e+06	1.88152e+06	1.91439e+06	2.60241e+06	6.55987e+06	4514195	3.52691e+06	3359980	2.02332e+06	1.25763e+06	2.10417e+06	1.99214e+06	1.81009e+06	4.07625e+06	1.04088e+06	2.51253e+06	2781885	2.94105e+06	268319	205761	309609	1	229740	200858	201738	1	1	193366	1	182728	214571	207086	218292	523152	486897	474687
CPD-8661	3&beta;-hydroxy-&beta;-cyclocitral	1	1.28065e+06	978713	1	1	1.23961e+06	1232593	1.64987e+06	1.06163e+06	1.17191e+06	1.08375e+06	906192	1.0976e+06	1.06614e+06	1.04206e+06	2.96485e+06	3.98494e+06	3.57375e+06	2.13346e+06	1.16797e+06	1267663	1.52727e+06	1.30395e+06	1.63128e+06	1.28173e+06	1340097	1.303e+06	1.27196e+06	1.27803e+06	1.10162e+06	1	1	1.94454e+06	2.17448e+06	2.19923e+06	2.05441e+06	1.97268e+06	1.76621e+06	1.89309e+06	2.01343e+06	1.65018e+06	2.09711e+06	1.69355e+06	1.68884e+06	1.7011e+06	12450319	10305419	16179232
CPD-9974	hypusine	128642	157902	110345	141303	146158	103999	94251.7	91634.3	95924.4	108893	121203	128946	132517	122420	129817	518722	439671	455964	507244	252571	1	518083	256323	199688	532330	232904	250830	530228	504432	519466	166053	181198	176519	183792	178606	156200	131461	227851	497327	150259	209572	181002	158616	194088	160233	224361	338687	464751
CPD-7390	butein 4'-&beta;-D-glucoside	148108	1	1	1	1	350715	193886	190839	253112	244030	461814	446931	869346	543643	602763	9465338	13702622	13491190	10800975	10053526	3574816	3473829	5228088	4.61275e+06	3.69275e+06	2.30609e+06	3.7656e+06	4.03605e+06	3242282	2.4272e+06	9708946	9804881	13141278	10991187	11188338	11198960	12009083	13201740	11808013	12218195	8936827	8749715	10756071	8419732	8071374	541303	705007	737335
POLYNEURIDINE-ALDEHYDE	polyneuridine aldehyde	1	1.96105e+06	1	1.95015e+06	1	699124	1.41595e+06	1.46151e+06	929121	1.19289e+06	1.10107e+06	1.05826e+06	901717	976131	834792	656733	1.12453e+06	932891	702123	675047	930181	1.26637e+06	830840	948922	1.10277e+06	1.08436e+06	1.44455e+06	1.0443e+06	1.08201e+06	933716	2.20511e+06	2.56123e+06	1.72086e+06	2735140	2.50697e+06	3042310	2.48528e+06	2.3225e+06	2.45119e+06	1028908	2.19159e+06	2427094	2.53784e+06	2.11057e+06	2.15191e+06	1.23623e+06	1.0368e+06	1.14135e+06
CPD-12213	tricaffeoyl spermidine	1	1	1	1	1	1	1	1	1	1	1	1	1	1	1	140045	232617	183940	142750	120289	1	227730	181423	190701	114063	1	1	206076	111300	1	1	1	1	1	1	402114	1	1	1	1	1	1	1	1	1	591558	575446	597488
CPD-3941	campest-5-en-3-one	463933	340719	265962	275027	252399	303241	327363	340988	249146	295813	438224	329573	300037	236712	279171	944788	1.62679e+06	1.41371e+06	1.14982e+06	896568	749385	1.39534e+06	892821	1.06297e+06	1.38456e+06	953073	290744	218674	990987	975188	259663	980708	189938	1.08868e+06	1.21307e+06	143896	1.00296e+06	196974	1.091e+06	1.0665e+06	169579	212045	146470	206171	1.60807e+06	1.03184e+06	1.15499e+06	851740
5-METHYLTHIOINOSINE	<i>S</i>-methyl-5'-thioinosine	1	1	1	1	1	1	1	1	1	1	1	1	1	1	1	1	1	1	1	1	1	1	1	1	1	656652	1.73237e+06	1.10835e+06	1.13181e+06	1	1	753757	813965	609652	556053	251420	155417	236867	189283	154118	149553	154397	128168	143391	1	49006628	1	1
CPD-15318	&alpha;-D-ribose 5-phosphate	158382	395640	172887	213953	170014	122622	248037	124509	119240	115489	359492	210654	96411	131721	114043	466480	1	432150	290926	457427	444860	401366	423572	423153	432919	110086	438224	400728	398191	404428	1	1	451576	456137	1	1	1	476355	1	1	1	465690	455239	431968	451355	539347	182819	488822
33457-PENTAHYDROXY-8-METHOXYFLAVON	3,3',4',5,7-pentahydroxy-8-methoxyflavone	1	1	1	1	1	113938	1	1	113193	1	1	1	1	1	1	427274	202261	209532	274194	278670	400516	218766	297381	292266	208877	123278	510258	354787	171084	165706	740984	412455	1	764457	134299	260857	238705	197588	168362	111266	233720	258764	226296	225823	121954	169753	724486	875759
CPD-10051	(-)-<i>trans</i>-carveol	1.09743e+06	1.88092e+06	1.80477e+06	1.66845e+06	1.77481e+06	535639	1.85658e+06	1.96246e+06	1.73845e+06	1.97345e+06	1.81866e+06	1.78228e+06	1.87257e+06	1.57879e+06	1.53957e+06	291628	1	1	447484	337526	1	663288	971865	593279	343937	157724	419681	562212	514469	490071	22466406	21145250	17674144	20567126	20825066	21328932	24585552	19550246	22059908	22193750	26792772	27635850	24818614	28286372	27491300	1	921765	955563
CPD-19489	3-carboxy-8-(methylsulfanyl)-2-oxooctanoate	893480	1.1155e+06	636831	1.03593e+06	996557	670355	787746	1080862	1.01418e+06	910967	485095	517142	844360	529086	543204	424415	466012	430240	532848	547785	667313	1.10061e+06	920554	942171	797312	185466	971740	965016	123216	148318	776628	817268	772211	762583	695527	779287	806851	890986	792796	404724	720628	369235	502683	372147	364369	2142525	1560582	2.61481e+06
R-4-PHOSPHOPANTOTHENOYL-L-CYSTEINE	(R)-4'-phosphopantothenoyl-L-cysteine	590180	359732	598958	375077	406120	593492	351995	366806	333347	545159	404491	576069	379843	377111	380794	136740	419908	421548	130640	402406	390104	393482	369678	152667	374851	120374	130731	407842	159695	136489	622809	236185	252178	293203	289815	820775	791351	582849	246397	610351	712620	271889	824017	241862	797577	460205	831592	1.02974e+06
CPD-6643	phaseoluteone	2.72814e+06	1	4.14616e+06	2.20571e+06	2.22756e+06	4.29196e+06	4.51976e+06	3.65736e+06	4.3902e+06	3.38209e+06	3.81052e+06	4.12814e+06	3491190	4.12791e+06	4.13245e+06	1.2482e+06	612586	1	1	1	933373	5914816	2.26021e+06	755364	4016191	1	5026619	4238792	4.07788e+06	3.81893e+06	11022382	13384834	975702	11117914	11694142	13900028	10092769	7.61632e+06	9597865	10030950	539242	812407	10509796	645163	405308	3.85657e+06	2.85333e+06	3.89468e+06
CPD-12665	2,5-dihydroxybenzoate 5-O-&beta;-D-glucoside	287218	418793	1	349331	299918	85511.2	103630	1	104949	87627.7	1	1	1	1	1	204234	250565	231897	198153	186060	94826.4	121401	109927	112757	103707	460911	83495.4	96529.9	85837.7	88718.3	8847511	1	1	7328553	1	8186581	8575478	7326775	7.65792e+06	7540875	9004043	10048588	9832600	10723480	10993616	312390	468456	476716
CPD-15373	<i>aldehydo</i>-D-mannose	4.131e+06	3784854	5.42842e+06	3.98339e+06	4362799	6.95674e+06	6128641	5.22602e+06	5.97132e+06	6061720	5.71099e+06	6.4705e+06	5.97431e+06	6422896	6.40346e+06	3.3333e+06	15077501	2.60763e+06	2.16678e+06	2.67702e+06	2.61777e+06	2.63115e+06	2.68976e+06	2.62545e+06	2.67642e+06	2351709	2.6009e+06	2.6093e+06	2.59756e+06	2.51803e+06	4.73527e+06	3.12277e+06	4122603	3.67987e+06	3.66371e+06	3846415	4721648	4.15127e+06	4033648	3.9857e+06	5601413	6.19465e+06	5.53751e+06	6.21422e+06	6.42521e+06	5826609	1	6741471
CPD-11534	<i>ent</i>-isokaurene	777122	1	1	172452	156190	549565	184861	255389	176381	253664	544780	500648	523884	471111	1	433326	566204	550936	1	538175	1	1	154293	1	1	649070	78976.1	174029	429436	519919	1	1	1	1	1	1	1	1	1	1	1	1	1	1	1	182277	156290	166545
CPD-513	3-hydroxy-3-phenylpropanoyl-CoA	114914	122275	124420	117948	1	111053	120032	120612	111636	117769	114752	121712	117141	117686	115086	101863	109286	105125	97908	109151	109253	120791	112093	106804	120621	1	110753	110314	98869.1	92988.8	279277	255984	256812	1	235657	223281	1	1	163178	1	1	1	317300	332052	334241	740675	567082	703707
CPD-19795	castasterone 22-<i>O</i>-sulfate	1	1	1	1	1	1	1	1	1	242882	1	1	563789	1	1	4204257	1	1	8812740	8698556	1	1	1	1	1	3778146	1	1	1	1	809033	408380	484492	515807	464182	213577	351123	315052	366998	334891	528429	323774	232467	296910	307034	1	696772	165895
CPD0-2298	(<i>S</i>)-ureidoglycine	187810	176540	177287	205213	211893	185460	189758	187149	184491	202112	238449	244506	213629	235740	223605	176205	130752	141596	139700	133121	139101	171462	151383	142811	136126	135401	168122	146937	148562	142596	134305	123339	139919	161480	124047	135677	1	115569	108662	119860	1	134102	142076	149675	139533	145000	188824	154947
CPD-13089	(12Z,15Z)-9,10-epoxyoctadeca-12,15-dienoate	1	1	1	1	1	4.42731e+06	1	1	1	1	1	1	1	1	1	1	4.47482e+06	1	3.20911e+06	3.04663e+06	1	2.04008e+06	5544162	5.23279e+06	4.53347e+06	3344823	1	4.17369e+06	2.01018e+06	3404620	747194	202897	560002	599647	231652	233294	536233	1	518085	212676	341581	328973	461155	326823	562171	1	855505	1
URATE	urate	1	1	1	1	1	1	1	1	1	1	1	1	1	1	1	126388	196111	78702.9	93896.7	95750.6	102935	452120	132197	121404	158536	90534.9	537459	176994	154148	130631	282045	328219	261774	329975	270222	415410	409236	371942	378558	453713	510058	502834	433358	442156	440370	172388	158656	180446
CPD-3762	5-amino-4-imidazolecarboxyamide	113961	1	1	1	1	186809	140370	111520	1	140311	1	1	1	1	1	1	354572	490900	474781	1	1	1	295631	489434	474436	322615	726581	458483	305686	1	1.54425e+06	1.37831e+06	1.46946e+06	1464411	795303	1.31063e+06	1.37301e+06	1.24733e+06	1.28984e+06	760265	1.27251e+06	1436282	1272946	1.52493e+06	1	350490	1	1
CPD-13087	(9Z)-12,13,17-trihydroxyoctadeca-9-enoate	2.19844e+06	1.42107e+06	1	1.81926e+06	1.68092e+06	2.45715e+06	1.63478e+06	1	2000647	1.96056e+06	1.81938e+06	1	2.26299e+06	1	2111056	324981	1	1	318483	284419	179168	181194	1	1	174225	1	308544	343206	302604	229833	287904	241112	232243	222545	233974	193820	197347	1	186841	202843	309149	257861	196865	235989	212249	281966	311104	345862
CPD-11504	&beta;-selinene	3.00291e+06	1.79855e+06	2641920	2.68833e+06	1876402	4837976	5726793	4.39309e+06	3.94043e+06	4274355	3.17965e+06	3.36398e+06	4.60515e+06	3.76839e+06	4.46876e+06	5524468	4651462	4605685	4628660	6.10347e+06	4.35353e+06	6084463	4.9726e+06	5.14065e+06	4.12983e+06	5113652	4.96459e+06	4.05105e+06	5.96944e+06	5946712	4.15771e+06	3.41028e+06	3.39399e+06	3855451	4435904	4.15064e+06	5.46112e+06	5195423	5.42288e+06	4443041	4.21271e+06	3724064	4809641	5033616	5.83571e+06	5.06882e+06	6.59947e+06	5.03934e+06
CPD-14891	ergosta-8,25(27)-dienol	463933	340719	265962	275027	252399	303241	327363	340988	249146	295813	438224	329573	300037	236712	279171	944788	1.62679e+06	1.41371e+06	1.14982e+06	896568	749385	1.39534e+06	892821	1.06297e+06	1.38456e+06	953073	290744	218674	990987	975188	259663	980708	189938	1.08868e+06	1.21307e+06	143896	1.00296e+06	196974	1.091e+06	1.0665e+06	169579	212045	146470	206171	1.60807e+06	1.03184e+06	1.15499e+06	851740
CPD-8664	&beta;-D-gentiobiosyl crocetin	1.35281e+06	1.25519e+06	1.81493e+06	1.44327e+06	1.38453e+06	2247727	3.09934e+06	3.5945e+06	2.03394e+06	3100562	1.95315e+06	1.07135e+06	1	1.12344e+06	1	1	1	1	1	1	1	1	1	1	1	1	1	1	1	1	1.3621e+06	1.33026e+06	1.30053e+06	293658	1.42486e+06	242611	223222	1.18837e+06	240459	1.27429e+06	196564	237137	226408	368846	175714	325776	293159	265990
GERANYL-PP	geranyl diphosphate	1	1	1	1	1	1	1	1	1	1	1	1	1	1	1	1	1	1	1	1	1	1	1	1	1	1	1	1	1	1	975399	734870	666595	737943	744646	538386	620164	1.18153e+06	1.25595e+06	1.19964e+06	1.42397e+06	1.02264e+06	772737	889269	914978	274060	281623	299818
44-DIMETHYL-CHOLESTA-814-24-TRIENOL	4,4-dimethyl-5-&alpha;-cholesta-8,14,24-trien-3-&beta;-ol	2.05711e+06	1	1	1	3533713	3.00774e+06	488917	32756622	1	1	4.17408e+06	4093981	1	4152092	4.0616e+06	1	1	1	1	179825	2.74909e+06	1	1	3.14272e+06	788662	186852	186341	396350	457913	294836	214996	236521	1	441090	219914	222079	435264	445484	620975	637447	596393	169833	1	1	482294	1	585884	724956
CPD-8048	galactopinitol B	1.99249e+06	1	16252239	13464281	13058672	741354	1	1	2.21593e+06	2.50973e+06	1	2.35023e+06	2.60794e+06	2.56791e+06	2.7348e+06	1	8434570	5804005	4.67895e+06	1	1	1	1	1	1	1	1	1	1	1	1	1	1	1	1	1	1	1	1	1.21372e+06	1	1	1	882023	574039	333594	565439	496120
3-METHYL-1-246-TRIHYDROXYPHENYLBUTAN	phlorisovalerophenone	881872	1.25308e+06	991299	1.03462e+06	957340	1.47986e+06	982338	720659	811988	882727	928837	1.76709e+06	881860	899227	745086	899033	815030	1.10067e+06	912409	933301	650876	332686	425189	439135	369581	557432	434644	290556	606024	555581	214501	323422	411490	329462	1	269069	289975	277645	371753	119319	221311	187893	323282	1	1	474722	1	431642
2-KETO-6-AMINO-CAPROATE	6-amino-2-oxohexanoate	1.34137e+06	1	1	946940	996761	1.14391e+06	976739	1	1.01364e+06	1	1138184	910480	1.04146e+06	1	1	1	1	1	1	1	1.56324e+06	1	1703244	1.58296e+06	1509863	1.84954e+06	1.82553e+06	1.86106e+06	2.02808e+06	1.67098e+06	5.40208e+06	2.44104e+06	2.30629e+06	3.48123e+06	4605156	1.501e+06	292351	1	1.06342e+06	1	1.96855e+06	1.82319e+06	124222	124857	255752	2666042	3.40598e+06	2743565
CPD-1825	&beta;-L-arabinose 1-phosphate	158382	395640	172887	213953	170014	122622	248037	124509	119240	115489	359492	210654	96411	131721	114043	466480	1	432150	290926	457427	444860	401366	423572	423153	432919	110086	438224	400728	398191	404428	1	1	451576	456137	1	1	1	476355	1	1	1	465690	455239	431968	451355	539347	182819	488822
DODECANOATE	laurate	14878637	13346498	13242687	7393198	7.24446e+06	11768170	20443872	23754540	20406502	20993668	18477678	20411742	22324944	19497968	20389626	10483714	7047736	9872452	8545462	8.26199e+06	6.36634e+06	6801845	7.48646e+06	7.25583e+06	6730390	4678454	7.74305e+06	7.55097e+06	6154429	5322233	18247792	18217352	24497800	21281322	21312958	21855978	25286636	28810298	25572546	25351940	22025706	21854214	21275956	18429162	19193772	14894905	21377746	22093970
CPD-14888	3,6,7,2',4'-pentamethylquercetagetin	229351	105523	225267	1	104030	541446	384506	390328	625605	458006	354337	235216	268483	327761	313875	1.08539e+06	711433	757806	1.04415e+06	1.07839e+06	1394982	1.43819e+06	1240973	1.2581e+06	1.43672e+06	870737	1.75253e+06	1.30552e+06	1.12224e+06	1.14464e+06	1	1	437935	1	403457	415248	454348	441248	400399	413600	428298	353487	493335	1	507828	666486	333137	632099
INDOLE_PYRUVATE	(indol-3-yl)pyruvate	2.15392e+06	1.90548e+06	2770187	2.0151e+06	2.13004e+06	3.88382e+06	3.06784e+06	2.53421e+06	1	3.2047e+06	2.97694e+06	3.04937e+06	3157022	3171352	3141732	5.4836e+06	8678206	6.94978e+06	7.06296e+06	7347103	6590532	8097097	8.32319e+06	7.80226e+06	7540229	9941992	10666529	7.67598e+06	8866464	9383678	1976927	458623	468653	419631	1055356	1.62556e+06	1.43856e+06	1.28624e+06	423197	397613	1.86394e+06	2.34931e+06	2336521	2.65355e+06	2.75532e+06	2.77145e+06	4543263	3.27714e+06
2-D-THREO-HYDROXY-3-CARBOXY-ISOCAPROATE	(2<i>R</i>,3<i>S</i>)-3-isopropylmalate	6395790	1	177954	1	6.82133e+06	1	6.34566e+06	6157084	331594	6755325	6.88239e+06	6.26873e+06	6628963	362563	6.4851e+06	221405	1	1	144867	181391	234426	314586	236948	428119	410621	231372	424715	451907	386211	410006	315592	465824	552968	524512	396929	476894	419722	563456	461421	513217	394868	558645	500465	341341	347768	3679309	3.51968e+06	2859384
CPD-9280	ethiin	2.76345e+06	2.65118e+06	2.66274e+06	2.6477e+06	2647412	2.65995e+06	2.7651e+06	2906726	2.67088e+06	2.76614e+06	2.96947e+06	2.78884e+06	2.83153e+06	2.74757e+06	2.81977e+06	1	1.68055e+06	1.28204e+06	1	1	1.32832e+06	1.56446e+06	1.53856e+06	1.47921e+06	1.4773e+06	1.31406e+06	1587559	1.50601e+06	1.4889e+06	1398896	1.34564e+06	1.40397e+06	1.42853e+06	1.42704e+06	1.37044e+06	1.45395e+06	1.45966e+06	1.3891e+06	1.40058e+06	1.40878e+06	1.35566e+06	1.49396e+06	1.58595e+06	1.62193e+06	1580409	1	300648	1
CPD-7108	cohumulone	499689	1	852213	989358	882348	635287	767404	833349	550631	1.01898e+06	1.9439e+06	2.11791e+06	1.89459e+06	487688	1907043	1.95246e+06	1	2630869	1.10843e+06	1.04607e+06	950381	323789	2.0044e+06	970337	1451372	1.83474e+06	1	2.45722e+06	300173	3.15321e+06	582036	881364	1.07362e+06	991423	902508	1397888	1.08626e+06	1.18657e+06	1.1527e+06	1.19778e+06	1.16299e+06	1.44103e+06	1.29635e+06	1.21247e+06	1257679	1.40439e+06	761560	1.08117e+06
CPD-20012	naringenin chalcone	3.23249e+06	3219457	1.63644e+06	2919632	3.0441e+06	3.47997e+06	2346281	3.97007e+06	3584402	3.40474e+06	4.0191e+06	3629070	3.66763e+06	3.18054e+06	3.4125e+06	369434	980606	789370	975620	842384	1598966	3.51885e+06	1.39901e+06	1.43705e+06	1.90993e+06	2379472	7214812	1.40243e+06	2.7419e+06	1.47665e+06	3307085	1.74893e+06	134254	1.56049e+06	1.43708e+06	1.78562e+06	3462222	1.56484e+06	1.57838e+06	1.46383e+06	4.09737e+06	1	1.71062e+06	1.61813e+06	1.70329e+06	3.18491e+06	1	1
CPD1F-98	<i>all-trans</i>-&zeta;-carotene	1.24875e+06	616565	666603	677950	533581	695605	968584	708464	948864	650243	607586	559537	778126	637519	711410	2.41486e+06	2848834	2.08495e+06	1.73409e+06	1.84079e+06	1.18173e+06	1.06338e+06	1.13587e+06	1.09599e+06	931100	2.31158e+06	617857	635147	1.86777e+06	1.79925e+06	1.09236e+06	146681	220821	167177	178511	1.00891e+06	1.03664e+06	1.19258e+06	1.13324e+06	1.174e+06	1103141	949142	1.17147e+06	1.13948e+06	1	1.57821e+06	1.94923e+06	1.1929e+06
CPD-19817	(+)-7-<i>epi</i>-jasmonoyl-L-phenylalanine	417475	467599	713306	450172	392861	323856	344226	267233	296788	310171	333081	436096	290569	340384	344562	1	663775	211218	1	144489	119614	684435	562763	1	1	1	347941	130023	131621	125666	1	1	337681	405214	381194	305713	324710	191418	298493	299037	340595	233050	334639	292523	353256	1.24191e+06	1.4087e+06	1.16438e+06
CPD-703	4-nitrobenzaldehyde	216567	224257	219088	217397	252415	213259	215040	222418	202671	247008	247021	253150	245643	289438	290436	173068	333729	177179	173082	165570	289226	348285	183392	272212	184682	194649	1	320590	178371	198522	150525	153123	153188	206259	163288	174211	174093	165362	191026	181509	397175	166700	182568	173662	199873	193639	217694	188425
CPD-12381	8-oxo-deoxyguanosine	2.76991e+06	2.83082e+06	2.81443e+06	2.50023e+06	2756699	2.67003e+06	2.68934e+06	443322	2.56942e+06	2.52522e+06	2.74482e+06	575477	2.19362e+06	2.46993e+06	2482828	1.14428e+06	1.79316e+06	6570010	1.27721e+06	7.10284e+06	5.48727e+06	3426752	1.19481e+06	1.14309e+06	4.20552e+06	2173716	2716389	5816329	7359544	9103228	1	1.57956e+06	1	295788	1.29509e+06	373378	381345	356811	380242	1	326088	1	351408	338497	389530	1.36778e+06	12080536	229109
CPDQT-16	2-nonaprenyl-6-hydroxyphenol	1	1	1	1	1	1	6.41727e+06	1	5.75316e+06	1	1	4.09698e+06	1	4391681	4.72677e+06	1	1	1	2.28466e+06	2.7251e+06	3.20833e+06	1	1	1	1	3.78204e+06	1	4.53353e+06	6130132	6.15898e+06	6.16577e+06	1	1	1	1	1	1	3.13871e+06	1	3.11757e+06	2.46215e+06	2.49531e+06	1	1	1	1	1	6521786
CPD-10500	peonidin	677259	632371	662397	553216	622132	1	93109.5	623367	1	1	663194	636857	572872	650293	645963	480216	920447	510367	485146	629510	539159	491233	655154	582849	335100	789803	1	605252	675109	725962	4.15661e+06	3.91504e+06	2482123	2.46008e+06	2.4899e+06	2525068	5844652	2.566e+06	3312525	6090787	1	4506246	3.50239e+06	4.55708e+06	4.36894e+06	570591	762504	894064
CPD-13093	(9Z,12Z)-15,16-dihydroxyoctadeca-9,12-dienoate	1	1.14698e+06	1	1.32461e+06	1	1.71954e+06	1	1	1	1	1	1	1.46912e+06	1	1	1	1	1	1	1	1	567246	482296	573243	509833	515552	492499	535950	523546	488573	317512	1	220166	252837	245596	230501	219440	266800	206694	212577	198371	275210	125954	131428	156556	1	339826	382008
CPD-10257	5-pentadecatrienyl resorcinol-3-methyl ether	211015	124785	126321	154806	162651	1	117643	153212	1	137367	195403	122944	261139	1	170958	7.91481e+06	1	1	6412797	5553808	2.74385e+06	2.31528e+06	3.15244e+06	2.99452e+06	2.72801e+06	2.26425e+06	1	2712599	1	2138675	1	408612	518996	1	525183	475400	423792	387900	1	418738	413536	527262	1	566465	1	294462	224306	202373
MESO-DIAMINOPIMELATE	<i>meso</i>-diaminopimelate	601603	426454	525804	341911	459164	1	897792	656422	598509	97506.2	1	1	1	1	1	167790	204895	185442	207613	156944	115292	129722	1	158132	109168	332915	111377	181256	243228	277871	1.76198e+06	1.83984e+06	1.693e+06	1.81185e+06	1.88092e+06	1.80412e+06	1.67412e+06	1.44583e+06	1.5893e+06	1.6096e+06	1.35631e+06	1.68886e+06	1.45364e+06	1.47819e+06	1.5376e+06	13571769	11492268	17575142
GUANOSINE_TETRAPHOSPHATE	guanosine tetraphosphate	136125	1	121988	139661	112494	108601	171040	137158	158270	1	114636	112967	146786	1	1	179435	120484	163901	127977	177627	128914	189524	167727	169580	109813	167858	120126	117352	179295	167688	160121	1	1	157617	170819	184698	171545	184075	177547	175150	176926	142959	153436	187158	201930	219605	268620	184377
CPD-178	D-<i>myo</i>-inositol (3,4,5,6)-tetrakisphosphate	883152	415857	655698	691272	384849	605297	967596	709302	1022871	533689	511913	474716	857315	518476	577795	1.00989e+06	656770	891496	789554	1.0065e+06	880747	1.11064e+06	1.03783e+06	979772	652853	1.14633e+06	595991	712477	972527	1.0449e+06	1.03725e+06	687469	599363	1.0159e+06	1045878	936532	933953	1.09344e+06	1082682	1.20905e+06	1.04545e+06	894283	1.0159e+06	992020	1.09447e+06	1.36348e+06	1.59033e+06	1.06931e+06
CPD-11828	(<i>22R,23R</i>)-28-homocastasterone 22-O-sulfate	1.52094e+06	1.84049e+06	1.131e+06	1.71175e+06	1.55367e+06	392411	470771	1	1.00431e+06	1.10256e+06	490701	1.57587e+06	1.54621e+06	420007	1.35496e+06	1	1	268016	219313	229141	253532	580869	432794	472619	459711	1	1.34875e+06	420537	347226	292443	1.2317e+06	1.1981e+06	1.49995e+06	1.26292e+06	1.31115e+06	2.49578e+06	1.3417e+06	1.95865e+06	1.97531e+06	1.89424e+06	1.36037e+06	2.4338e+06	2.09208e+06	2.07262e+06	1.87521e+06	1.09034e+06	1.28016e+06	1.97628e+06
5-P-NITROPHENYLTHIOADENOSINE	5'-(p-nitrophenyl)thioadenosine	132222	1	125485	109983	98910.4	387510	131179	1	311959	112774	199884	1	160082	106362	169606	729405	769095	766949	625442	645981	905145	1.54077e+06	964333	1287551	959540	639940	1.51877e+06	808863	825612	1058904	412136	417131	354864	1	359975	406752	1	322216	371069	1	1	1	443788	454940	1	1	604280	446761
UDP-N-ACETYL-D-GLUCOSAMINE	UDP-<i>N</i>-acetyl-&alpha;-D-glucosamine	153915	187460	118199	204146	175640	209118	190440	116357	173039	197618	147390	140689	186838	145129	186095	1	1	1	1	1	1	1	1	1	1	1	1	1	1	1	1	1	1	1	1	1	1	1	1	1	1	1	1	1	1	332959	385674	446819
CPD-12914	4&alpha;-carboxy-stigmasta-7,24(24<sup>1</sup>)-dien-3&beta;-ol	1	635157	584046	704408	459604	547521	643225	687161	549352	737709	786460	1	644580	486957	598533	289537	237360	213906	131678	139855	1.53553e+06	704520	394064	751295	282646	205865	222711	496737	175453	117620	329709	208479	269776	244757	293245	281959	242861	237527	268694	308179	581303	308161	141862	237986	220608	1.48639e+06	1.3605e+06	556857
CPD-14553	UDP-&alpha;-D-galactose	119610	1	79739.8	77905.1	1	1	1	71950.2	117555	128033	125799	101476	155643	117776	155541	272391	118010	187486	168819	239761	190557	207360	168686	216711	111060	331900	89317.9	185119	273971	282189	308697	108479	107990	210188	282952	207853	237114	279116	275044	239885	243230	191784	240964	222276	321272	524833	606618	289417
CPD-13571	zealexin A3	572964	1	325243	572311	294774	293467	272892	264641	275608	270059	308450	306332	259248	1	281813	186970	166403	196322	146176	1586114	1.47413e+06	87637.7	1707180	1.58989e+06	92740.2	262393	74649.9	1.54301e+06	1.55782e+06	122595	679323	608778	577100	661369	668492	784693	782922	761609	795556	815578	933392	93988.2	899435	636568	119496	512389	553311	301480
PORPHOBILINOGEN	porphobilinogen	1.86184e+06	2.79834e+06	2.92652e+06	2.86639e+06	2639736	2369115	2574646	2.86456e+06	2739187	2.92411e+06	3.50301e+06	1.14895e+06	3322478	2.86251e+06	2.20457e+06	779843	497415	532521	439473	401489	457997	676864	580852	1	593725	1	197495	493339	518651	528885	224477	255230	307309	328425	314631	216028	225835	268595	266651	291388	291651	237391	200683	201289	224451	477923	534004	519308
1516-DIHYDROBILIVERDIN	15,16-dihydrobiliverdin	947056	1.4217e+06	981096	1290434	1295345	1	498318	571420	510582	531935	725221	617147	648011	586081	555132	1	1	1	1	1	1	1	1	1	1	1	1	1	1	1	1	1	3.14919e+06	3.12234e+06	2963277	2.79608e+06	2.86938e+06	2.79278e+06	1	2547946	2.22384e+06	2.29172e+06	2.86906e+06	3.09177e+06	3.12234e+06	4421489	1	1.34908e+06
CPD-13031	(<i>E</i>)-phenylacetaldehyde oxime	11675230	60970436	40287920	53762780	54254780	6.16263e+06	5950606	5359455	6.38291e+06	5706314	6427156	28300862	5.90228e+06	5.79153e+06	29261274	10474122	15676432	13455800	10623842	10829143	4009074	8125490	5910124	5377501	4.68168e+06	15060845	8849244	6057533	12368765	13680406	4.7235e+06	5156359	874230	5.30242e+06	5.35548e+06	5.28991e+06	858525	4.18499e+06	4497172	4.83061e+06	4.69834e+06	4.47578e+06	4087328	4542626	4542347	6.06633e+06	6.59934e+06	6.45167e+06
5-FORMYL-THF	(6<i>S</i>)-5-formyl-tetrahydrofolate mono-L-glutamate	1	1	777121	159426	154492	115159	1	1	184513	742421	1	652723	631016	154786	642258	498160	103452	681264	633709	652983	651346	1	1	742253	713377	621378	1	1	659801	621814	1.00806e+06	862190	854358	849088	894447	768944	641748	556941	575445	563296	515293	545095	811278	821957	872587	329131	348269	285847
ALLOCRYPTOPINE	allocryptopine	2.42782e+06	3.08583e+06	1993256	2.66922e+06	2.78162e+06	1	2.48751e+06	2953440	2.61354e+06	2.70635e+06	2.74449e+06	2.49497e+06	2731842	2.26416e+06	2.59877e+06	1	1	1	1	1	1	1	1	1	1	1	1	1	1	1	2.25973e+06	1.95968e+06	1	2334731	2.29775e+06	1.72808e+06	1.998e+06	1.79424e+06	1.80739e+06	1.88232e+06	2703766	1.6358e+06	1.4111e+06	1.37022e+06	1488792	4.02909e+06	3.55566e+06	3.35732e+06
CPD-19813	<i>cis</i>-tuberonic acid glucoside	329144	1	1	1	160421	1	1.17368e+06	1121956	946601	1.00302e+06	1.05733e+06	1	1	1	863471	1	1.90787e+06	1.69928e+06	1.41563e+06	1.3966e+06	1.30848e+06	2.48532e+06	1.27958e+06	1609171	1.38291e+06	1	1	1.19203e+06	1.45107e+06	1	1	1	451998	1	475708	495786	1	444683	2.52645e+06	1	249409	1	2.17019e+06	2.24098e+06	1	1	572390	711802
CPD-15447	protopanaxatriol	221225	116863	178477	1	168785	173727	205505	166548	229654	169148	153741	173611	206782	183457	181238	255492	186534	223443	158438	244791	184433	238247	205227	229935	157486	221015	184292	190277	220472	201515	213247	189840	190967	204221	245086	248081	248212	302569	219323	224098	246731	208546	206132	254846	262647	261593	337582	1
CPD-15127	5-deoxy-D-glucuronate	306625	416135	429786	395507	378799	383708	409896	411106	427257	434384	295511	384469	302559	348155	348449	491071	757007	548737	538513	513714	716242	1.18644e+06	1.0214e+06	1.04951e+06	924309	598604	557762	1	1	407204	3305618	2993638	3011117	3.10293e+06	2.66836e+06	2.61673e+06	1	2.27554e+06	2908289	2838053	3.3795e+06	2.08385e+06	3013441	3.53131e+06	3.38865e+06	1.46962e+06	2828572	593050
CPD-12393	(<i>E</i>)-1-(glutathion-<i>S</i>-yl)-<i>N</i>-hydroxy-&omega;-(methylsulfanyl)pentan-1-imine	206170	1	209327	1	209426	121937	132584	130242	157860	155060	167879	171281	124671	1	1	303289	255302	1	1	1	1	1	1	1	1	1	1	1	1	1	43960836	44348144	58909804	49442320	50695988	50954224	53922308	57901988	53077660	54507980	39727540	38774784	48405540	37954420	36420232	371814	275873	1
CPD-7990	DL -&alpha;-difluoromethyllysine	687010	1	498733	1244148	1.0207e+06	1.59653e+06	1.8272e+06	840264	17076842	890897	864879	1.56858e+06	997174	1577332	1.85769e+06	1.86811e+06	1	1.86557e+06	1888711	1.72002e+06	1	4.01642e+06	3.34394e+06	1	1	1.57089e+06	4.47019e+06	1	1	2.14521e+06	3685660	2389822	2.14454e+06	122397	2.6444e+06	4.16172e+06	2.97367e+06	3.2244e+06	3.78447e+06	3.73868e+06	1	4.70208e+06	3.74585e+06	3729251	3.54496e+06	166056	1134022	973996
CPD-19420	norbelladine	1	1	1	1	1	1	1	1	1	1	1	1	1	1	1	1	1	1	1	1	1	1	1	1	1	1	1	1	1	1	3.01478e+06	1	388548	1	400097	1	449072	430219	461469	440383	532114	519214	1	477960	472227	337112	501833	562754
CPD-6222	gibberellin A<sub>43</sub>	618721	588902	408182	664709	491962	630125	709619	567628	664243	641955	726881	607833	643072	585544	700326	1.12293e+06	968627	1.11032e+06	1.05196e+06	1148229	775302	649759	950997	902609	829867	1.02475e+06	810911	955987	930837	799106	274119	407955	459104	483641	430072	253686	179451	161652	159005	1	1	310421	1	127494	139699	326886	2005846	343274
CPD-17264	(2E,8Z,11Z,14Z,17Z)-icosapentaenoyl-CoA	315298	74662.3	283394	178074	162777	228376	331432	292127	238433	311954	524365	475411	340632	403760	426227	702296	828194	817646	690954	674761	1.45951e+06	775234	770713	826845	785943	812251	729844	698660	764868	751450	282959	213936	304255	287045	261456	341955	84363.4	326522	337246	315748	265976	259394	286969	368009	320086	1	1	796357
CPD-11839	24-epicathasterone-22-O-sulfate	1806075	3.15348e+06	2854853	1.80679e+06	2853036	1.06764e+06	2.34618e+06	2.29562e+06	1.03213e+06	2389623	2.68588e+06	3.01188e+06	2.82033e+06	1.33239e+06	2.78663e+06	233552	374062	295631	268923	251559	201222	1	1	270547	237462	137373	968878	239455	195601	161595	404908	241396	303226	1	1	548486	353698	370632	408105	402954	454072	714852	740226	711242	1	6044935	4.15728e+06	3.08093e+06
CPD-11507	triketide pyrone	420097	1	1	1	434107	1	423440	521808	448028	1	394104	466664	1	418647	395033	304436	286795	353622	287229	209640	127643	231857	133748	138480	127985	101207	375356	1	1	1	313481	833997	1	204960	228877	142403	209131	727165	1	757868	218958	907220	137755	187209	182569	1063965	940029	1.96243e+06
CPD-9306	thiosulfinate	7207853	7996946	7.55089e+06	7.50921e+06	7.11917e+06	6.64266e+06	7.2307e+06	7437434	6730196	1	7.83743e+06	7743402	7.79987e+06	1	7697957	5.99225e+06	4.74816e+06	6.09096e+06	5.64726e+06	5.50198e+06	129367	1	5982669	6.27992e+06	5.87102e+06	5.0099e+06	126580	1	5.52332e+06	5.18256e+06	1	5.56311e+06	5.28532e+06	5.44236e+06	5631870	346666	398820	5.71217e+06	5.32165e+06	373994	491799	168506	485941	569893	611980	8.2698e+06	7.91231e+06	7.60931e+06
CPD-15091	1-phenyl-3-(3-<i>C</i>-glucosyl-2,4,6-trihydroxyphenyl)propane-1,3-dione	148108	1	1	1	1	350715	193886	190839	253112	244030	461814	446931	869346	543643	602763	9465338	13702622	13491190	10800975	10053526	3574816	3473829	5228088	4.61275e+06	3.69275e+06	2.30609e+06	3.7656e+06	4.03605e+06	3242282	2.4272e+06	9708946	9804881	13141278	10991187	11188338	11198960	12009083	13201740	11808013	12218195	8936827	8749715	10756071	8419732	8071374	541303	705007	737335
KDO-8P	3-deoxy-D-<i>manno</i>-octulosonate 8-phosphate	1	1	1	1	1	1	1	1	1	1	1	1	1	1	1	98881.4	1	1	1	87282.4	102770	400254	74326.2	395197	78202.3	1	496957	427181	461390	108492	467889	296826	533185	307494	202176	215956	323071	206902	206444	212315	205370	212015	332621	1	114942	159341	212015	80353.6
CPD-10693	(8<i>E</i>)-4-hydroxy-sphing-8-enine	19281730	1	16213339	20950528	19854700	1	15106335	20165328	13746441	15793722	18006056	20472842	20697170	939520	16765509	1	11515560	10133132	3.15136e+06	520398	7.6541e+06	6722195	1	9327782	7.49693e+06	618040	4739056	9237938	1	8237468	3.24816e+06	2905118	460959	3.06118e+06	3133596	2.68988e+06	3057460	1	2.70876e+06	2.63565e+06	1.51612e+06	1.99918e+06	4.87038e+06	1.92089e+06	4875993	1	5071236	939478
CPD-12353	16&alpha;, 17-epoxy gibberellin A<sub>12</sub>	1	1.09819e+06	888482	889663	1.20573e+06	707784	818912	796139	616345	908068	1.02931e+06	919562	813166	868747	970616	1	1	407012	1	354674	1	606943	585568	621069	553943	329661	695202	513712	519121	455501	1	1	1	535348	557900	1	414518	356468	1	1	1	1	1	1	484251	750441	662055	690201
CPD-9978	(6<i>E</i>)-8-oxogeranial	2.07039e+06	2138882	2.32953e+06	2191312	2.11959e+06	2280186	2.28085e+06	2321769	2.36395e+06	2.4458e+06	1	2.1494e+06	2.36846e+06	2.0476e+06	2.17405e+06	914859	1194922	1.45615e+06	1.00834e+06	871348	1.40926e+06	1.34506e+06	1.80571e+06	1.50988e+06	1.62138e+06	1.05074e+06	2.31317e+06	1.05088e+06	1.1921e+06	1.12389e+06	6.60148e+06	6.14283e+06	4614113	6.01977e+06	5.67447e+06	5312946	5372574	4.90033e+06	5529390	5182789	6.54486e+06	5.94844e+06	4801116	4.0796e+06	4.93556e+06	6.05116e+06	5086645	4702639
CPD-10759	(-)-&alpha;-bisabolol	5.84615e+06	3.44263e+06	6601804	2.17065e+06	4641521	4.83351e+06	8381885	6935909	4190175	7010744	5.11422e+06	5.78205e+06	7.00333e+06	5.88005e+06	6.52506e+06	6.27417e+06	5.95165e+06	5.64144e+06	5.35728e+06	6.79314e+06	4.77917e+06	6.42911e+06	5609794	5676690	4.59429e+06	6.26467e+06	5430632	4728861	6.76075e+06	6790673	4250126	3466323	3.77403e+06	3.93075e+06	4503150	4269125	5.54334e+06	5.28655e+06	5527995	4.55133e+06	4.28139e+06	3.82624e+06	4.89166e+06	5053753	5898121	5182456	6775157	5126030
CPD-12643	1-hydroxycumene	2.37915e+06	1	2.65947e+06	1	1	1	1	1	1	1	1	1	1	1	1	762998	981632	652155	544855	484731	791083	807874	748796	820916	676336	830634	1.2325e+06	594817	651826	545473	1	1	1	743494	1	1	1	1	1	471551	1	792700	831943	671136	826477	1507828	1	1
ALIZARIN	alizarin	964556	486226	1.28863e+06	612169	748455	2.19226e+06	2.06497e+06	1.83318e+06	2279781	2488905	2.48934e+06	2.59503e+06	1770640	2.31332e+06	2494132	1	1.5358e+06	2.42075e+06	1.95517e+06	1.82842e+06	1.64701e+06	2556545	2.07488e+06	1.77802e+06	2.0049e+06	964928	4.05325e+06	1.71916e+06	1.37027e+06	1.13758e+06	2.85423e+06	3.229e+06	3.06562e+06	3.75378e+06	3.48556e+06	5.0311e+06	4577255	4.64161e+06	5.16771e+06	5.86316e+06	5.65381e+06	7.0691e+06	1.14938e+06	6492841	6544704	2427494	2.61958e+06	2.89463e+06
CPD-7682	1-piperideine 6-carboxylate	119634	1	1	1	1	186529	140370	111520	1	140311	1	1	1	1	1	1	354572	485228	474781	1	1	1	1	489434	474436	307555	726581	458483	1	1	1604416	1.80747e+06	1.49541e+06	1.50459e+06	848664	1.57982e+06	1.38153e+06	1245038	1.28984e+06	959255	1.28226e+06	1.44401e+06	1329234	1.63637e+06	1390707	387654	1	1
CPD-9535	4'-hydroxy-rot-2'-enonate	1	436828	503283	1	365581	266592	341165	439247	273145	1	180397	252959	1	1	1	368633	1	1	415977	1	361471	235740	1	374110	334259	1	148441	1	441765	1	1.60169e+06	1.7605e+06	1	1	343539	375592	432059	353794	493131	1	1	1	403260	613892	418065	1.49488e+06	1864090	1.61843e+06
CPD-8711	neoabietadienal	1	1	1	1	1	1	1	1	1	948399	1	1	1	1	1	1	1	1	1	1	891778	739797	984861	1	854625	736047	1.17627e+06	808076	793958	733534	1	1	242844	1	1	334142	1	1.06537e+06	642183	700491	1	1	704462	1	1	1.13829e+06	1.07716e+06	1.92629e+06
CPD-12586	methyl (<i>2E,6E</i>)-farnesoate	1.37562e+06	1.49154e+06	1.549e+06	1.56601e+06	1.57167e+06	349423	1.26563e+06	1.24748e+06	1.18991e+06	1	1.46143e+06	1730917	1	1	1.50857e+06	183753	1	196365	345978	1	1	398500	144984	185433	368724	1	159005	324019	289778	1	261753	230523	220814	198226	234026	184444	157213	168810	175140	174005	186245	176525	185742	189244	187874	315095	227122	1
CPD-717	3-dehydro-6-deoxoteasterone	118408512	1	80835800	1	108158200	106149704	128549936	139288400	118787376	1	115144840	124184208	122183136	1	1	6.12158e+06	1	1	1	6278140	4.73178e+06	6100057	6011926	1	4047997	6.4296e+06	1	4.58133e+06	6067932	6.10506e+06	1	4432859	1	5095789	5.65014e+06	5361129	5.25606e+06	6022257	5.76502e+06	6034702	5.31637e+06	5.16499e+06	4.88938e+06	5614927	5976730	913858	856253	908759
CPD-12749	decan-2-ol	142809	225468	398358	394887	326281	84475.9	279836	241509	94109.9	194953	1	164765	1	306469	174023	120398	181574	156376	136613	119089	91092.4	823891	125767	103772	78357.7	236302	1	133424	173257	165788	1.06424e+06	348702	310646	318962	883282	339868	322462	301503	326650	327543	383145	365506	323285	364594	841534	108446	108058	92141
CPD-8052	1D-<i>chiro</i>-inositol	4.131e+06	3784854	5.42842e+06	3.98339e+06	4362799	6.95674e+06	6128641	5.22602e+06	5.97132e+06	6061720	5.71099e+06	6.4705e+06	5.97431e+06	6422896	6.40346e+06	3.3333e+06	15077501	2.60763e+06	2.16678e+06	2.67702e+06	2.61777e+06	2.63115e+06	2.68976e+06	2.62545e+06	2.67642e+06	2351709	2.6009e+06	2.6093e+06	2.59756e+06	2.51803e+06	4.73527e+06	3.12277e+06	4122603	3.67987e+06	3.66371e+06	3846415	4721648	4.15127e+06	4033648	3.9857e+06	5601413	6.19465e+06	5.53751e+06	6.21422e+06	6.42521e+06	5826609	1	6741471
DIMP	dIMP	86553	99974.5	96161.6	105243	89764.1	87816.7	117549	148849	119314	125953	118382	92007.9	120911	103675	109915	316725	1	234591	273678	229082	281938	1	1	1	1	815808	430885	1	889956	833917	955607	380122	900505	321739	254974	243021	248018	164332	499050	173514	434674	150122	254578	291540	301059	145495	264023	121702
13-HYDROXY-MAGNESIUM-PROTOPORP	13<SUP>1</SUP>-hydroxy-magnesium-protoporphyrin IX 13-monomethyl ester	1	1	1	2.50958e+06	590414	1	277414	1	191646	1	246689	371060	206399	327083	244673	1.22349e+06	1411214	1347276	993177	1.09817e+06	1.01639e+06	1.46007e+06	1.40011e+06	1.45516e+06	1.29548e+06	867967	1.34471e+06	1.22154e+06	1.12572e+06	919881	1	1.20271e+06	1.51536e+06	1	312078	1.39009e+06	822314	1.62229e+06	1.50011e+06	1.48903e+06	1.21951e+06	1	540028	376409	499612	329654	280378	245047
CPD-8962	6-methoxypodophyllotoxin	3293522	3055458	4224550	3.6311e+06	3.32484e+06	3.57069e+06	1	4398502	4097444	3.72939e+06	4.00894e+06	3.80286e+06	1	1	3770801	255165	484329	589842	113969	353914	1	1	312339	305972	295184	493741	163456	280890	152346	211746	1	1	1	1	1	1	1	1	1	1	1	1	1	1	1	1	1	1.60978e+06
345-TRIHYDROXY-367-TRIMETHOXYFLAVO	3,6,7-trimethylquercetagetin	12094839	6.5187e+06	11935451	9641744	9268212	11374251	13149702	1	11685599	12622488	16031164	15391332	13393067	13861733	14599061	2.57959e+06	3.3295e+06	3.14467e+06	2.80966e+06	2.63656e+06	2.58459e+06	3042325	2.81109e+06	2.88361e+06	2717121	2.47285e+06	3673279	3198044	3.04394e+06	2.78872e+06	1	1	1	1	4483138	1	4897447	1	4583789	1	1	1	1	1	4.9094e+06	2421529	2.32999e+06	2287201
CPD-12507	O(2),1,9-trimethylurate	3.75342e+06	1459541	4.26645e+06	1.62086e+06	1.85303e+06	6.22732e+06	5684106	3.17055e+06	6.36534e+06	6.0035e+06	3.15224e+06	2.94208e+06	2.88095e+06	3.33297e+06	3.218e+06	5753202	3.1875e+06	4017717	4864435	5256895	4002389	4986980	4.35675e+06	4.42186e+06	4398913	2734325	5467151	4.16461e+06	3.79641e+06	4025138	2.25821e+06	2.11005e+06	2.12636e+06	2.13142e+06	2.19961e+06	1.94073e+06	2.01833e+06	1.83647e+06	1.9417e+06	1.87222e+06	2014859	1.78033e+06	1.94233e+06	2.0582e+06	2.01143e+06	3.3061e+06	3704701	2.95717e+06
4-OXALOMESACONATE	(1<i>E</i>)-4-oxobut-1-ene-1,2,4-tricarboxylate	1.10499e+06	999124	999484	822816	706569	621186	930001	1	1	804035	1	769038	1	707762	748472	1	1	1.01826e+06	1.01237e+06	1	109010	989805	962360	976765	1019602	1.04372e+06	1.06715e+06	1	1	1	1.18114e+06	1180597	1.17324e+06	1	1	1.08452e+06	1	1.19587e+06	1	1.2849e+06	1240797	1.17892e+06	780748	1.24746e+06	1.1746e+06	1	1.25629e+06	1
CPD-8073	1-18:2-2-16:0-monogalactosyldiacylglycerol	1.08667e+06	817800	734666	985008	890520	17430356	13757679	16963502	12234004	24727262	23289606	28376802	24145744	1.15302e+06	1.04375e+06	1	17947982	16895394	16057347	16375772	38380268	15669552	16167352	16871454	1	13862903	15256136	30724486	23532630	16082664	81708504	19244520	19376362	18667994	54701044	18164432	39379972	17330290	15049451	1	10999142	14098277	19184966	1	1	26663050	93851232	72664208
CPD-13511	rhamnetin	35640384	34414196	32764060	32405656	33167828	32184174	37373160	38318764	31583750	34352492	45409248	41741108	39378920	38379208	1.0954e+06	2215796	2.08938e+06	2.1421e+06	2.20226e+06	1.94642e+06	1.94909e+06	1.85482e+06	1.92743e+06	457721	1.9124e+06	300880	1.84295e+06	1.93895e+06	1.84866e+06	355579	1	1.40035e+06	1.02275e+06	1.09e+06	1.08992e+06	1.00858e+06	981264	789418	785626	784978	838200	930387	1.37282e+06	1.53037e+06	1.64738e+06	2.35285e+06	2.07173e+06	2.04674e+06
CPD-15716	sucrose 6<sup>G</sup>-phosphate	1	1	105633	1	1	111814	105168	75062.8	122144	94986.3	98642	79421.9	70827.8	107228	96104.5	582827	613419	632318	607463	720105	905704	1.01482e+06	885728	953982	964625	802227	1.18502e+06	842962	835648	850584	626768	575548	523518	509776	511819	540234	583532	428714	407189	368827	496228	312629	571687	682503	731036	221308	374575	230349
CPD4KF-7	9&beta;-pimara-7,15-diene	777122	1	1	172452	156190	549565	184861	255389	176381	253664	544780	500648	523884	471111	1	433326	566204	550936	1	538175	1	1	154293	1	1	649070	78976.1	174029	429436	519919	1	1	1	1	1	1	1	1	1	1	1	1	1	1	1	182277	156290	166545
L-DEHYDRO-ASCORBATE	L-dehydro-ascorbate	396585	207168	568555	288938	340274	805500	741231	545074	750422	657164	758835	771229	721958	764797	708607	981101	587616	596419	843803	1.3625e+06	1814000	2434160	824915	1.10073e+06	2134023	1	1.77454e+06	981593	727273	992754	1.30401e+06	1.43709e+06	1.32155e+06	1474058	1.44889e+06	1.49424e+06	1.43126e+06	1519777	1.46873e+06	1.44911e+06	1.5744e+06	1.55206e+06	1.46749e+06	1.72091e+06	1.46661e+06	1.19261e+06	1.75152e+06	1.35221e+06
CPD-6121	1-(3-aminopropyl)-4-aminobutanal	1484685	1	1	1.66665e+06	1	1.27781e+06	1	1	1589977	1.37754e+06	1	1	1.38142e+06	1.0811e+06	1.16065e+06	1	235996	5.57669e+06	7659278	8814218	9752002	182385	216298	185720	1	15721218	254727	224867	10428172	153444	552273	1.6589e+06	1.82516e+06	1.81378e+06	1.93792e+06	692235	1.02371e+06	1.03296e+06	1.11202e+06	1.16542e+06	1.94768e+06	1219600	1.37991e+06	730989	771298	685428	419589	599620
CPD-8087	1-&alpha;-linolenoyl-2-palmitoyl-phosphatidylglycerol	1.57922e+06	1	653227	2.16909e+06	2.2084e+06	1702619	1.9495e+06	1.99781e+06	745412	1	764868	1.60663e+06	778577	1462441	1	1.70032e+06	1.64785e+06	2098046	1.71634e+06	1781126	2.06283e+06	1	2561987	1	1	209769	4428149	1.87671e+06	1.36376e+06	1	1	1.61358e+06	1	865659	2.50146e+06	403928	384661	1.09556e+06	1	1.1707e+06	1	626695	1	546405	1	1	1	2.72081e+06
CPD-17614	9(S)-hydroxy-(10E,12Z,15Z)-octadeca-10,12,15-trienoate	1	1	1	1	1	4.42731e+06	1	1	1	1	1	1	1	1	1	1	4.47482e+06	1	3.20911e+06	3.04663e+06	1	2.04008e+06	5544162	5.23279e+06	4.53347e+06	3344823	1	4.17369e+06	2.01018e+06	3404620	747194	202897	560002	599647	231652	233294	536233	1	518085	212676	341581	328973	461155	326823	562171	1	855505	1
CPD-13570	zealexin A2	572964	1	325243	572311	294774	293467	272892	264641	275608	270059	308450	306332	259248	1	281813	186970	166403	196322	146176	1586114	1.47413e+06	87637.7	1707180	1.58989e+06	92740.2	262393	74649.9	1.54301e+06	1.55782e+06	122595	679323	608778	577100	661369	668492	784693	782922	761609	795556	815578	933392	93988.2	899435	636568	119496	512389	553311	301480
ADT	ADT	1	1	1	1	1	1	1	1	1	1	1	1	1	1	1	213951	167198	183133	189812	144454	154857	185571	174604	180326	186269	109234	226597	136016	99413.7	119664	1	1	1	1	1	1	1	1	1	1	1	1	1	1	1	281728	221126	270020
CPD-9617	robustaquinone C	1	93369.9	1	1	1	1	1	1	1	1	1	1	1	1	1	624312	536151	565694	511034	436296	259137	660856	238134	216468	161476	738806	1	559335	464470	574978	543733	545410	485204	624299	602865	550769	580624	596897	597764	624571	541019	531864	498371	445667	433382	508662	673826	787568
CPD-718	3-dehydroteasterone	3.60424e+06	2.46427e+06	2.77149e+06	2853560	2.75734e+06	3407792	3.46321e+06	3.00879e+06	3370266	2978354	3.5242e+06	494253	3436505	524993	3290958	3.68168e+06	3.17575e+06	523715	3.28393e+06	642350	695198	641250	947312	762357	694685	493592	773831	662551	452692	481868	2947902	535949	2.8667e+06	3.70387e+06	3.57644e+06	3.23923e+06	425847	3150258	3.96749e+06	1	3.84167e+06	3.96311e+06	3035822	3.17091e+06	3.16254e+06	1	315392	981985
CPD-4580	4&alpha;-formyl-5&alpha;-cholesta-8,24-dien-3&beta;-ol	23385126	1	1	152672512	149005712	151702336	29532158	159385888	148561920	149738224	151589600	152286560	24261182	148078496	151374352	29348634	22358846	1	1	1	23488218	28938134	27457486	28121134	20192588	32272422	1	1	31166398	30663364	1	22601256	20744976	1	1	1	28125774	1	31275256	1	1	1	1	1	1	1	291172	223020
CPD-13214	<i>p</i>-nitrophenyl-&beta;-D-xylobioside	376082	664317	608664	652817	609118	210621	771746	777925	700290	807575	752337	715762	712860	656545	687227	348093	235427	575594	328886	348062	283730	312622	294959	387353	307705	331828	485393	337099	284000	323692	144228	171292	161428	174571	162405	156101	1	497037	497968	509438	476647	128957	259611	248548	129328	338213	279673	264532
CPD-7559	dihydroartemisinate	816321	1.77266e+06	615800	1.59174e+06	392039	1	1.53607e+06	1.88469e+06	1.60773e+06	1.2175e+06	1.35602e+06	1.32571e+06	1.41457e+06	868368	1.11255e+06	2.12626e+06	2317836	2.6186e+06	2.15423e+06	1.95492e+06	1005139	877934	1.25874e+06	1.13152e+06	981653	295418	857604	253758	276625	277151	258568	253403	264063	271315	242502	264863	273623	270718	275987	310711	294279	278856	263940	263889	263866	1	243104	267763
4-ALPHA-METHYL-5-ALPHA-CHOLEST-7-EN-3-ON	4&alpha;-methyl-5&alpha;-cholest-7-en-3-one	463933	340719	265962	275027	252399	303241	327363	340988	249146	295813	438224	329573	300037	236712	279171	944788	1.62679e+06	1.41371e+06	1.14982e+06	896568	749385	1.39534e+06	892821	1.06297e+06	1.38456e+06	953073	290744	218674	990987	975188	259663	980708	189938	1.08868e+06	1.21307e+06	143896	1.00296e+06	196974	1.091e+06	1.0665e+06	169579	212045	146470	206171	1.60807e+06	1.03184e+06	1.15499e+06	851740
CPD-13171	15,9'-di-<i>cis</i>-phytofluene	558211	1	503330	717396	1	482435	566393	487402	528812	463085	514506	487572	595940	554514	526909	560060	451993	523881	442644	523279	408090	515099	484704	505529	342957	566532	420204	395341	530434	526072	536811	428764	335231	450297	529200	522771	487206	549094	540809	599489	534980	502849	415340	522105	529240	749959	453522	505903
CPD-8256	fagopyritol A2	1	865311	1.29283e+06	877824	1	1.18199e+06	1.08782e+06	828908	1.12794e+06	907823	1.01277e+06	883337	803362	1.04116e+06	896718	1.06317e+06	1220539	1.06998e+06	1.15574e+06	1.1762e+06	857663	889734	830091	801954	829214	672777	1.02536e+06	783829	696297	764457	5.46673e+06	5147929	5664904	5554126	5642430	670455	478242	576843	520377	463586	671715	478018	427535	446801	645860	4553436	3.90555e+06	4010098
CPD-19811	(+)-7-<i>epi</i>-12-oxojasmonoyl-L-isoleucine	818641	1	954142	711448	695791	1	772602	618986	747894	795328	674184	807290	1	711867	734620	1.28398e+06	2.29451e+06	1883059	1.92423e+06	1.67267e+06	1.72227e+06	1.22414e+06	1.86597e+06	1.69804e+06	1.37172e+06	3.91432e+06	1	2157687	537989	3.3029e+06	1	1	1	939944	986137	1	1	1	635467	1	1	1	901820	998436	1	1.18453e+06	1	1.00437e+06
PSEUDOURIDINE-5-P	pseudouridine 5'-phosphate	139504	1	148208	164580	157806	135644	152024	144484	145512	131074	113619	113725	120211	128413	132179	1	1	1	1	1	1	1	1	148723	1	103314	163457	119720	1	116761	565538	583630	537788	548217	527750	501352	495914	456953	426851	427730	454727	500959	535653	630701	612241	206584	1	1
CPD-4621	dihydrozeatin-9-<i>N</i>-glucoside-<i>O</i>-glucoside	512671	1	1	671226	1.01054e+06	461978	3071000	3.28962e+06	404894	549815	456689	1	2.5318e+06	2.15048e+06	4.81675e+06	4.05556e+06	242980	207357	241961	233638	334195	736763	2.99999e+06	251055	716168	607838	1	389034	443997	577938	3.07123e+06	3248795	1	3.87827e+06	3859189	3.53989e+06	3.73459e+06	4.07601e+06	3.57299e+06	3.44092e+06	2.65901e+06	2.79163e+06	3.00254e+06	1	2.52755e+06	661918	743182	1.11253e+06
DIHYDROXYNAPHTHOATE	1,4-dihydroxy-2-naphthoate	124269	131800	12378127	12590813	12563494	11001839	11995021	12196268	11451350	11984463	126193	13246357	13238247	13163692	12893740	191925	9298973	223916	160344	168912	116447	158574	9879613	133412	138123	8058062	12858929	125155	8989412	8523713	242342	221898	196427	210536	213031	262582	220126	222378	234162	241688	216740	194089	246338	261271	245861	13012082	13197492	12471975
CPD0-1584	2,4-diamino-6-ethyl-5,3'-(2-cyclohexylphenoxy)prop-1'-yloxypyrimidine	1	1	1	195198	204988	189799	240469	1	1	191502	204610	204050	1	241916	215109	1	1.0282e+06	706645	213229	1	1	312402	1	528708	203693	1.10116e+06	205428	643488	854871	781648	1687738	1.34895e+06	1.17065e+06	1.28605e+06	1.25854e+06	761356	779388	593590	717898	678667	1	1	489194	670821	598983	223538	137272	296558
CPD-9884	(2S,5R)-2-(2-hydroxypropan-2-yl)-5,9-dimethyl-1-oxaspiro[5.5]undec-8-ene-7,10-dione	5136092	3789645	4.01457e+06	4.46038e+06	4185354	5.2587e+06	5.693e+06	5.43828e+06	5383699	5.93324e+06	5.97607e+06	6492691	6.7136e+06	6.12633e+06	6.41585e+06	363627	742548	676637	532601	555600	418606	297589	484308	470966	376302	743774	432241	1	285427	282613	522422	609137	601999	569644	580497	510883	452227	422844	465007	464384	400714	444322	460939	374719	464726	21434980	25806156	22356516
CPD-476	4-(2-aminophenyl)-2,4-dioxobutanoate	3.2028e+06	3416241	621460	3.32507e+06	3.25922e+06	1169789	838276	722113	942597	846141	859685	790276	687123	849274	801628	870506	585820	700835	966726	1.04614e+06	1879128	2.42168e+06	1.61131e+06	1.81289e+06	2.13339e+06	1.24586e+06	4151866	1.35472e+06	1.5459e+06	1.69933e+06	1.32269e+06	2099312	2.10693e+06	1871481	1.95401e+06	2.10504e+06	2100317	1.53754e+06	1.4848e+06	1.59063e+06	1.785e+06	1.91686e+06	2.07426e+06	2263324	2.17609e+06	1.28679e+06	1.30931e+06	2.13606e+06
CPD-12321	15-<i>cis</i>-phytoene	4.12269e+06	2.95918e+06	3.26766e+06	103608	3.40735e+06	1	4.2565e+06	3.61052e+06	1	3.1909e+06	3.42793e+06	1	1	3.27302e+06	1	1	4.46215e+06	4.68633e+06	4.06235e+06	4709774	3502073	4221740	3845407	4230831	3058591	4.93641e+06	1	3527201	4649476	4603455	1	1	1	105464	133324	174734	191564	209530	162421	1	1	1	1	1	1	1	148043	82502.8
6-HYDROXYPROTOPINE	6-hydroxyprotopine	1	3.71815e+06	369683	1	1	1	4122178	1	1	4.99919e+06	4655573	4461133	5105762	3.56991e+06	4925846	3364285	1	4578725	3.75508e+06	3.78419e+06	2.76604e+06	3.31297e+06	2.63577e+06	3.34323e+06	3.12793e+06	2436011	223085	3.27601e+06	3.2928e+06	2.71447e+06	927554	932658	1.07776e+06	946205	1.02375e+06	995280	1.06274e+06	1.03484e+06	982382	1.07336e+06	921330	896935	626002	737028	665690	2767205	1	2087147
18-HYDROXYOLEATE	18-hydroxyoleate	3.74053e+06	3.50894e+06	3.00057e+06	3.80689e+06	3259231	3238644	3.40315e+06	3176594	2.94783e+06	3.00462e+06	3.5949e+06	3.46264e+06	3.62881e+06	3.49678e+06	3.43254e+06	2.84354e+06	2.81473e+06	2979308	2.88055e+06	2.73248e+06	2.57707e+06	2827567	2898583	2870838	2792177	2545406	2868353	2.89905e+06	2793259	2624383	1	1	1.80167e+06	2.29218e+06	2.51511e+06	1	2.18625e+06	2.2521e+06	2294085	2.32461e+06	2.51343e+06	2633916	2.55209e+06	2104702	2.75731e+06	3.59167e+06	3.67792e+06	3.32827e+06
CPD-11847	<i>N</i>-(4-hydroxybenzoyl)-L-glutamate	517965	472565	716111	358467	333986	1.18963e+06	857997	823822	1.19958e+06	1.16761e+06	868702	928171	886403	950080	949490	1.64243e+06	884614	1.24066e+06	1.21462e+06	1.09675e+06	1.71349e+06	2.70293e+06	1.90392e+06	2.03157e+06	2.21637e+06	901053	4.09911e+06	2.02518e+06	1.57269e+06	1.22956e+06	1.1614e+06	1.15614e+06	1.2801e+06	1.23311e+06	1.09979e+06	1.54214e+06	1.27365e+06	1.35538e+06	1.32916e+06	1.39266e+06	1.41609e+06	1671772	1630344	1.58945e+06	1674102	1.48291e+06	893887	1.34772e+06
CPD-260	(+)-<i>trans</i>-carveol	1.09743e+06	1.88092e+06	1.80477e+06	1.66845e+06	1.77481e+06	535639	1.85658e+06	1.96246e+06	1.73845e+06	1.97345e+06	1.81866e+06	1.78228e+06	1.87257e+06	1.57879e+06	1.53957e+06	291628	1	1	447484	337526	1	663288	971865	593279	343937	157724	419681	562212	514469	490071	22466406	21145250	17674144	20567126	20825066	21328932	24585552	19550246	22059908	22193750	26792772	27635850	24818614	28286372	27491300	1	921765	955563
CPD-7005	geranylgeranyl chlorophyll <i>a</i>	1274760	1	1.34781e+06	1	1758736	1.24241e+06	1	1	1	1	1	1	1	1	1	585723	3161392	2594002	1872238	1.88503e+06	489474	575242	585554	633954	528090	1.42692e+06	489866	422960	1.40393e+06	1184750	1.46147e+06	1531018	1.63715e+06	229855	211441	234662	214589	220188	165237	140824	82958.2	144576	317382	297322	279665	1.43676e+06	475412	466546
CPD-13494	6-gingerol	848107	922662	696523	980160	1.04333e+06	626461	820623	749262	487726	742681	1	1.38515e+06	1	1	923094	277086	627956	482848	351410	303599	330277	460436	181471	188908	415261	322136	548962	394579	370341	329237	446348	430421	397544	1	403666	374501	345592	347935	372825	1	1	466690	383433	408852	401888	1.03032e+06	889390	893531
CPD-7972	bixin	2.29976e+06	1	2.87426e+06	3.20003e+06	1	1	2.64485e+06	1.73667e+06	2.54844e+06	2.82086e+06	1.45148e+06	1	1	2.32774e+06	2.3276e+06	2.03038e+06	417355	830348	595388	1.65385e+06	1.16447e+06	1.63112e+06	1.58011e+06	1.47627e+06	1.20882e+06	1	2301820	1.52456e+06	1.23381e+06	1.23735e+06	5.89608e+06	5.50647e+06	4323335	5555554	3.9679e+06	3.81046e+06	4.43887e+06	4.6217e+06	4710999	1	4901952	3.55019e+06	3224765	3.46926e+06	3328600	2114479	1.55274e+06	1.73773e+06
CPD0-1354	tetrahydrothiamine diphosphate	1	1	1	1	1	1	1	1	80428.8	1	1	1	1	1	1	317183	338023	457078	774824	898829	743102	1.27519e+06	818239	842097	208484	493340	1.28535e+06	850213	686859	586596	437957	549220	595583	666090	649069	712613	508573	566027	628535	667053	557562	650216	422102	444783	471509	186974	293705	208102
PANTETHEINE-P	4'-phosphopantetheine	934081	633610	1.26971e+06	621701	955745	416748	1.75148e+06	1.50737e+06	505075	482344	398744	344552	1.41375e+06	1.60168e+06	356829	267709	844099	895868	875514	687712	534168	806411	767926	1	930909	1	871897	1	1	684407	797247	729358	667778	708747	731899	806961	770784	399846	757505	733380	862376	829365	793275	839691	805813	9071132	8196456	8462481
CPD-864	(+)-bornane-2,5-dione	2.07039e+06	2138882	2.32953e+06	2191312	2.11959e+06	2280186	2.28085e+06	2321769	2.36395e+06	2.4458e+06	1	2.1494e+06	2.36846e+06	2.0476e+06	2.17405e+06	914859	1194922	1.45615e+06	1.00834e+06	871348	1.40926e+06	1.34506e+06	1.80571e+06	1.50988e+06	1.62138e+06	1.05074e+06	2.31317e+06	1.05088e+06	1.1921e+06	1.12389e+06	6.60148e+06	6.14283e+06	4614113	6.01977e+06	5.67447e+06	5312946	5372574	4.90033e+06	5529390	5182789	6.54486e+06	5.94844e+06	4801116	4.0796e+06	4.93556e+06	6.05116e+06	5086645	4702639
CPD-4210	<i>trans</i>-zeatin	16055064	14474758	14375189	14650846	6021613	12613434	22118504	25698972	22019662	22642676	20149518	22048130	24173880	21136218	22076706	12138179	7.74708e+06	11297086	9869615	9516575	7.67531e+06	8481501	8956295	8784180	8.22724e+06	5.37604e+06	10803563	9044748	7.44761e+06	6.40279e+06	20859750	20853526	27645724	24132914	24062054	25016954	28405924	32568328	28735930	28629858	24692980	24560430	24299666	20651120	21739380	16394147	23323620	23991236
CPD-9896	3,4-dihydroxy-5-<i>all-trans</i>-nonaprenylbenzoate	4.58248e+06	3.42177e+06	3.69818e+06	1	1	3972757	5449345	3991823	4.8143e+06	3.64556e+06	3.77022e+06	3.37649e+06	4771947	1	1	2109527	2.23708e+06	4.90363e+06	4.14564e+06	5.15123e+06	2.22129e+06	5592161	5.20108e+06	2.54499e+06	2.90163e+06	6.35593e+06	3.14655e+06	3.89773e+06	5.27906e+06	5.24249e+06	924820	1.70089e+06	2.48659e+06	1.13144e+06	1200214	933556	909994	788315	665818	589206	498367	547886	4916741	752414	2.22928e+06	508709	838434	758132
CPD-7117	delphinidin-3-<i>O</i>-&beta;-D-glucoside	139963	124790	109092	202148	1	77199.7	205519	332426	288967	227339	1	175420	170530	204418	1	181204	135743	155713	153503	149576	119775	119502	113530	116551	114435	102066	180609	110344	137586	134859	88281.4	104836	108484	93137.6	99993.4	1	305548	1	144336	153458	116878	1	1	97227.3	86601.3	197489	182895	103848
CPD0-1606	fusidate	4884747	2929422	3284836	5.20603e+06	4942888	2.29765e+06	4.07751e+06	3.94496e+06	4.82677e+06	5007048	6.37721e+06	6287497	8188619	6274925	6.34603e+06	3.35901e+06	4.01833e+06	3.28859e+06	3.61495e+06	3.60194e+06	1.74842e+06	2.11131e+06	2.8255e+06	2.75215e+06	2.06703e+06	1.52057e+06	2.23881e+06	654383	1188853	1.21751e+06	1.4455e+06	1292359	1	1212840	1.34009e+06	1.18111e+06	1.17553e+06	1	1	1	1254486	1	1	1	1	117330	1	1
FERULIC-ACID	ferulate	228255	679898	165674	422002	412337	100050	480768	579342	113724	501039	88583.6	121161	111611	124978	174748	802639	1026912	1.01917e+06	980701	1.02403e+06	724328	723242	775993	779211	751903	751904	730094	754367	715298	1	1	4478861	5.63973e+06	4611866	4.66351e+06	1	4.80153e+06	7.58504e+06	880594	6.12047e+06	3.67902e+06	4.16442e+06	465541	4280695	4.10769e+06	128587	304023	220416
THYMIDINE	thymidine	1	350587	391484	376170	1	469368	371135	1	294690	1	249788	99052.3	1	263641	1	1	281993	296549	308075	336835	1	1	1	386230	484719	1	812519	488475	1	759831	7.57978e+06	7446570	9724692	8899339	9234192	377646	7.19957e+06	8389934	8750757	9350871	7.96454e+06	7304595	5.95424e+06	594956	636207	1	12193651	11495032
ACETYL-GLU	<i>N</i>-acetyl-L-glutamate	1	1	1	1	1	1	1	1	1	1	1	1	1	1	1	136488	1	76636.5	91608.4	92882.4	276573	261663	335271	124523	201786	90047.8	670312	378239	151374	126185	593384	283218	389749	538549	527097	469513	266482	602222	250666	612994	831128	711118	225699	500905	489675	1	1	1
PHENYLACETOTHIOHYDROXIMATE	(<i>Z</i>)-2-phenyl-1-thioacetohydroximate	98459.3	1	1	1	1	114522	89648.3	82802.2	90713.6	106720	89180.5	93866.4	100418	107870	103497	1	1	1	309263	298747	173643	197544	170184	1	124847	149880	182218	136433	174491	1	1	1	1	1	1	1	1	1	1	1	1	1	1	1	1	290177	1	1
CPD-5683	acidomycin	626150	207914	515505	205090	958265	608296	210244	231182	176854	205489	253601	248404	578723	559442	233471	206846	213257	123958	229770	127505	250087	248118	260883	138897	120690	229803	164457	305823	227509	222825	759301	696023	989297	841769	760963	727251	708197	688295	750522	1	1	690142	652295	1	1	213331	216621	247623
1-7-DIMETHYLXANTHINE	paraxanthine	4.09586e+06	3.76236e+06	5.41995e+06	3.94904e+06	4.33259e+06	6.95674e+06	6109913	5.2128e+06	5955141	6046387	5704990	6440905	6.2885e+06	6.40985e+06	6.37368e+06	9679469	15065421	12710351	12065351	12309740	10597072	12366309	12819897	12172855	11857452	15330281	15158723	11609102	12844234	13243917	4.74224e+06	3.92306e+06	4110561	3.67987e+06	3.66371e+06	3846415	4.72137e+06	3.49673e+06	4033648	3.9857e+06	5601413	6186499	5.53751e+06	6.22479e+06	6.42521e+06	5.81786e+06	1	1
CPD-9370	(+)-germacrene D	3.00291e+06	1.79855e+06	2641920	2.68833e+06	1876402	4837976	5726793	4.39309e+06	3.94043e+06	4274355	3.17965e+06	3.36398e+06	4.60515e+06	3.76839e+06	4.46876e+06	5524468	4651462	4605685	4628660	6.10347e+06	4.35353e+06	6084463	4.9726e+06	5.14065e+06	4.12983e+06	5113652	4.96459e+06	4.05105e+06	5.96944e+06	5946712	4.15771e+06	3.41028e+06	3.39399e+06	3855451	4435904	4.15064e+06	5.46112e+06	5195423	5.42288e+06	4443041	4.21271e+06	3724064	4809641	5033616	5.83571e+06	5.06882e+06	6.59947e+06	5.03934e+06
CPD-14889	4&alpha;, 14&alpha;-dimethyl ergosta-8,25(27)-dienol	1	1	6.6437e+06	7.2171e+06	6631166	7.12097e+06	5.96199e+06	6.18449e+06	4.20064e+06	4.40114e+06	6003894	4.18483e+06	4619980	6.36796e+06	6024511	1	299295	1	288664	288634	1	288885	312342	309825	292473	515892	336212	643642	1	577392	1.48284e+06	1864767	1.23172e+06	2.36531e+06	1.36434e+06	265880	256714	344541	1.86821e+06	245481	268675	281621	278841	1.3459e+06	281019	3898673	2517677	3.46396e+06
CPD-13613	L-<i>threo</i>-sphinganine (C18)	2.48152e+06	2.17313e+06	1.99767e+06	2.40552e+06	2184463	2.05473e+06	2.28196e+06	2.16476e+06	2.12778e+06	1	2.34717e+06	2.44066e+06	2198691	2.34829e+06	2.16836e+06	2176798	2.39675e+06	2.21498e+06	2.31195e+06	2.31578e+06	2384646	2.33397e+06	1	2603588	2.25683e+06	2.07734e+06	1	2504443	2.55233e+06	2.26887e+06	1.65644e+06	1	1.70478e+06	1	1	1.69626e+06	1.54412e+06	1.54025e+06	1.77949e+06	1.63213e+06	1629678	1904178	1.73735e+06	1.91116e+06	1.82251e+06	1	1.80257e+06	1.77409e+06
CPD-18761	coniferyl alcohol radical	531278	881805	580961	655141	710677	427488	154962	516376	471189	485722	130524	483601	193956	446742	175500	569226	897128	1	646481	636378	1	325408	1	290643	302015	503903	366804	1	334486	379542	690052	541666	1.39625e+06	824540	602201	853480	672177	657048	819433	561644	673726	713692	823759	946082	856767	1	1.68786e+06	930159
CPD0-1472	tetrahydropteroyl-&alpha;-glutamylglutamate	712022	1	756292	698128	861764	1	580264	1	1	1	1	674085	644129	1	1	1	616048	720554	477624	1	560230	719301	744865	719883	688981	507364	775435	700216	633138	507227	88708424	1	102957872	95977160	1	1	1	104221872	99189776	97769976	75768768	78916752	1	81252696	81005792	7.33074e+06	16331036	21312610
CPD-4862	<i>N</i>-hydroxy-L-valine	342833	276449	1.37376e+06	272025	312378	2.42769e+06	1.16571e+06	1.31797e+06	1.08685e+06	1.2193e+06	1.36624e+06	1364385	235727	1.24674e+06	1.26608e+06	655669	1.49618e+06	1.00231e+06	774249	680032	1	666097	636894	1	583502	372173	862018	579675	485811	1	33907544	33437782	36205972	34830636	35502516	34220136	36852316	37322196	36592484	35911780	34234488	32512810	33130914	32438340	33001734	1.16556e+06	1714853	1.50014e+06
CPD-8157	1-palmitoyl-2-oleoyl-phosphatidylcholine	427746	313363	345351	384490	282017	337736	434873	326734	391131	1	354797	328349	396472	337128	375045	437125	367003	1	360816	408833	361625	383545	425532	411903	317104	441438	381368	340339	418192	405290	344515	304079	313194	1	421153	377069	383571	433597	430026	445882	417472	403435	1	373295	1	501127	538372	399244
CPD-15105	kaempferol 3-<i>O</i>-&beta;-<i>D</i>-glucosylgalactoside	236008	624835	221889	234648	233161	268453	1	1	352175	332480	424614	1	372417	19779776	1	37971380	1	36432484	36293344	1	1	1	36006360	36790980	35452396	1	37215796	36737500	37069692	35044736	1.0129e+06	814590	924645	765800	875742	831476	1	1	723536	1	1	1	679035	881427	1	227775	1	1
CPD-8697	palustradiene	777122	1	1	172452	156190	549565	184861	255389	176381	253664	544780	500648	523884	471111	1	433326	566204	550936	1	538175	1	1	154293	1	1	649070	78976.1	174029	429436	519919	1	1	1	1	1	1	1	1	1	1	1	1	1	1	1	182277	156290	166545
CPD-12447	phlorizin	175111	174964	1	1	1	419180	217299	217549	302306	286730	550383	534685	1.03403e+06	647864	716101	11261732	16265300	16019229	12844628	11948184	4261348	4.14452e+06	6222525	5517643	4.37816e+06	2.74087e+06	4488914	4.80447e+06	3.84277e+06	2.90781e+06	2.63949e+06	2.68365e+06	3.30815e+06	2823123	2.93379e+06	2.45157e+06	1	1	2.60032e+06	1	1	1.99231e+06	2.39658e+06	2263421	2167807	1.08327e+06	717077	619638
O-PHENANTHROLINE	<i>o</i>-phenanthroline	4107142	3.69225e+06	4985738	3.88128e+06	4.00114e+06	6669647	5.82627e+06	5049233	1	6059500	5.73611e+06	5791861	6027807	6.18781e+06	6180407	9741860	14723345	12289627	12091571	12487451	10064149	11868856	12316996	1	11390186	14030041	15351838	11632651	12995204	13413603	4.17768e+06	3569836	3.73288e+06	3.40273e+06	3.41396e+06	3593720	4.10558e+06	3.93522e+06	3.80276e+06	3815792	5.2563e+06	5891177	5280080	5.91849e+06	6166865	5.46675e+06	8296193	6.49299e+06
CPD0-2472	(<i>R</i>)-NADHX	1	467664	566030	508349	513844	1	517312	1	1	362198	1	1	161096	1	1	1	1	1	1	1	1	1	1	1	1	1	1	1	1	1	1	151271	135509	144704	135110	132311	138391	1	137859	140478	137104	135396	114759	124638	130541	166324	156169	184341
CPD-14394	(8Z,11Z,14Z,17Z)-icosatetraenoyl-CoA	776534	846600	735221	813207	772806	714654	796408	752410	1.5106e+06	2.42142e+06	2681807	3.33099e+06	3325466	1.63716e+06	2.46481e+06	440140	539692	514541	434532	408996	928161	501115	494746	893578	757817	93765.7	488980	280047	488897	128166	3622853	372952	422756	392014	380694	317101	357040	311124	305471	287912	301768	231247	341314	357276	348444	144426	128082	131426
CPD-15289	pelargonidin 3,7-di-<i>O</i>-&beta;-<i>D</i>-glucoside	414992	259544	321239	300584	301665	296067	423092	478643	367433	385337	498734	427023	530648	489572	482158	45971184	46788972	47653660	45601856	44440916	39814164	42085416	44243204	43965020	40782036	36052696	42910112	42248200	40110408	36469204	1	1	1	1	1	1	1	1	1	1	1	1	1	1	1	1	41817056	1
2-OXINDOLE-3-ACETYL-ASP	(2-oxindol-3-yl)acetyl-L-aspartate	50950852	49755120	55219804	52579232	51679056	794394	57824880	55680424	53445232	659082	60820940	60446096	56287492	526226	57445756	1.13451e+06	824247	837859	859664	938714	1.58967e+06	2220673	1.71394e+06	1.75309e+06	1719050	873385	2.28635e+06	2080821	1.17352e+06	1.08622e+06	1	1	2212832	1	2.55621e+06	1	1	2.42591e+06	2594885	2.81129e+06	2.86787e+06	3.26509e+06	1	1	1	581787	493846	1.23876e+06
CPD-19491	3-carboxy-6-(methylsulfanyl)-2-oxohexanoate	1.91042e+06	1.86111e+06	2.20444e+06	1.91168e+06	1.91174e+06	3013703	2.73801e+06	2.25246e+06	2663805	2.81218e+06	2.96093e+06	2.73068e+06	3.1412e+06	3009442	3.0447e+06	4.13855e+06	6.0025e+06	5274266	5077478	5027607	3.33332e+06	3.61971e+06	3874333	3891807	3.50572e+06	4435931	4.58824e+06	3.84822e+06	4063545	2.45557e+06	2.30793e+06	1.94615e+06	1993995	1990795	1.92377e+06	1.98006e+06	2.17813e+06	2.24532e+06	783160	2.1883e+06	3039905	3.58635e+06	2.95528e+06	3.29429e+06	3.44098e+06	2.72969e+06	3.61623e+06	3.27357e+06
CPD-9938	harmalol	15127352	14397687	11938909	12292331	13398196	7.8258e+06	7468146	6694276	8249676	7.46998e+06	1.22916e+06	6628234	7.71713e+06	7.85093e+06	7747723	8538065	10773563	9503782	9515248	9816187	8510261	8737929	8441233	8651029	8001029	13554767	2.02748e+06	8515046	3.42814e+06	12224414	3.55471e+06	6.09113e+06	6020963	1.72565e+06	1.75526e+06	2.07148e+06	5348782	4731367	5.25447e+06	1.5526e+06	5.91515e+06	6.20652e+06	1.78071e+06	2.08931e+06	2.02912e+06	5885352	6620602	6434069
LUTEOLIN-7-O-BETA-D-GLUCURONIDE	luteolin 7-O-&beta;-D-glucuronide	298634	93639.8	79271.5	110806	81058	1	1	227879	204109	116936	112309	81308.6	201170	142414	107796	540019	503096	518078	495470	486294	114045	182790	106933	104127	230311	192160	202795	92609.8	222197	191136	140517	69087	76583.6	134774	122724	73593.9	1	68397.6	1	1	1	1	114402	106905	118709	1	1	1
CPD-697	brassinolide	489800	533996	582713	509280	424715	608749	9912261	7426734	8649306	581807	458540	1	1	1	333604	9827187	7509758	9008667	8259608	9903385	7641733	9760359	9165958	9482759	6.65613e+06	10985315	7.1106e+06	7.68086e+06	10432226	10153606	9561913	7421718	6.81269e+06	8831964	9865295	9788369	9120133	10541024	10386625	10518625	9672282	9200743	8307435	9919206	10161448	11538481	13618970	9419928
CPD-475	gibberellin A<sub>110</sub>	1	1.09819e+06	888482	889663	1.20573e+06	707784	818912	796139	616345	908068	1.02931e+06	919562	813166	868747	970616	1	1	407012	1	354674	1	606943	585568	621069	553943	329661	695202	513712	519121	455501	1	1	1	535348	557900	1	414518	356468	1	1	1	1	1	1	484251	750441	662055	690201
13-HYDROPEROXYOCTADECA-911-DIENOATE	(13<i>S</i>)-HPODE	1	1.14698e+06	1	1.32461e+06	1	1.71954e+06	1	1	1	1	1	1	1.46912e+06	1	1	1	1	1	1	1	1	567246	482296	573243	509833	515552	492499	535950	523546	488573	317512	1	220166	252837	245596	230501	219440	266800	206694	212577	198371	275210	125954	131428	156556	1	339826	382008
CPDQT-427	indol-3-ylmethyl-L-cysteine	268066	261917	136075	256739	254747	378835	292296	340262	336830	266012	222985	278265	217067	1	254986	898768	200370	144059	1.13063e+06	105388	1.61697e+06	2.31597e+06	1	1.82612e+06	1.92167e+06	1.25216e+06	2.47966e+06	1.52319e+06	1.43959e+06	1.43823e+06	1	2084742	2.01985e+06	2095372	2.02067e+06	1	1	2.10149e+06	2.06153e+06	1	1	2.02392e+06	2.04595e+06	1	2.06843e+06	1.96818e+06	1.14852e+06	1924157
CPD-11444	uroporphyrinogen-I	9599927	11985047	6.48745e+06	10160017	9922673	4.24867e+06	6709835	9683472	7.11045e+06	7063672	7617268	1	1	7055810	6.49661e+06	82448.4	87645.9	106271	85786.7	92011.2	112774	122482	122727	123638	117813	89872.2	114731	115147	107193	81018.8	1	1.05536e+06	1.05274e+06	1	1	1.19349e+06	1.22212e+06	1	1	1.1265e+06	1.31222e+06	1.06446e+06	925609	1	1.17046e+06	1.74422e+06	1	1
CPD-8746	(-)-germacrene D	3.00291e+06	1.79855e+06	2641920	2.68833e+06	1876402	4837976	5726793	4.39309e+06	3.94043e+06	4274355	3.17965e+06	3.36398e+06	4.60515e+06	3.76839e+06	4.46876e+06	5524468	4651462	4605685	4628660	6.10347e+06	4.35353e+06	6084463	4.9726e+06	5.14065e+06	4.12983e+06	5113652	4.96459e+06	4.05105e+06	5.96944e+06	5946712	4.15771e+06	3.41028e+06	3.39399e+06	3855451	4435904	4.15064e+06	5.46112e+06	5195423	5.42288e+06	4443041	4.21271e+06	3724064	4809641	5033616	5.83571e+06	5.06882e+06	6.59947e+06	5.03934e+06
CPD-9619	robustaquinone E	1	1	1	1	1	85220.7	80424.9	1	104949	88026.7	1	1	1	1	1	512309	229232	225629	357567	392420	620793	138799	597802	669378	689022	233904	692617	564593	408849	337342	3.58645e+06	4608154	2.85123e+06	1	1	1	4.40705e+06	3.77565e+06	1	1	4320443	4.79856e+06	1	1	1	1	1	313133
3-METHYLTHIOPROPYL-DESULFO-GLUCOSINOLATE	3-(methylsulfanyl)propyl-desulfoglucosinolate	123425	165184	1	136026	118281	88409.1	434421	172586	170936	191763	1	121289	1	191788	1	701986	386675	511329	199204	481829	692747	1.19879e+06	954073	974907	1.15768e+06	471239	1.47406e+06	689925	518499	463048	1	1	330544	944990	306358	456615	352739	627709	467375	276951	801619	338175	421716	1	350685	1	499193	663150
CPD-9786	deacetylcolchicine	658164	1.83863e+06	1.45754e+06	1.0553e+06	1.06189e+06	1.03204e+06	785518	1.17831e+06	539182	1.14255e+06	758966	765625	786532	834472	716483	1	2.72172e+06	2.70568e+06	2662838	2.91391e+06	2307443	1.59248e+06	1	2.30472e+06	2.31354e+06	1.90823e+06	872863	1.43256e+06	1.8788e+06	1.93854e+06	1.59878e+06	1.60326e+06	8555443	1.29553e+06	1.27703e+06	1.01753e+06	1.18426e+06	831644	6.89782e+06	1.05952e+06	1.3009e+06	1.11607e+06	10779185	11840210	11516753	2.92519e+06	1	1.132e+06
CYTOSINE	cytosine	1.22186e+06	1.30614e+06	907829	1268220	1.13498e+06	1.66557e+06	1	340462	1593227	1.57846e+06	1.275e+06	437575	1	1	361066	916680	1.13136e+06	1.09177e+06	906709	832158	588986	424692	652088	607972	479414	1.22859e+06	249352	711665	886878	1.04118e+06	1	1	1	1	1	1	1	1	1	1	1	1	1	1	1	165794	138699	144031
CPD-20653	lycopaoctaene	236118	4.06907e+06	164416	183437	165155	235628	236111	196131	229159	214406	226117	256321	281566	174861	241819	5696170	4457363	195403	4.84449e+06	5711956	147130	174487	3974421	4876660	144213	155826	269539	131160	160102	143787	125958	118056	126122	136619	3719216	1	130620	148727	139139	203703	181042	128712	4796910	143011	162656	205101	188139	175774
CPD-6681	D-<i>myo</i>-inositol (3,4,6)-trisphosphate	866292	885226	913028	818063	826264	925518	900281	954581	920962	907739	907779	911090	885190	900946	902717	768445	868275	796864	780871	756006	877476	1.04787e+06	1.03071e+06	1.01445e+06	954688	802960	1.17806e+06	950658	871120	826635	514169	555356	533829	518336	536672	614352	532742	573978	524108	536152	477536	515598	620816	591214	549042	845752	895330	804692
PROGESTERONE	progesterone	293201	116594	165966	148721	89755.9	1.9358e+06	2290583	2.43889e+06	2.06474e+06	2294523	124997	117799	2.74661e+06	233437	179317	2719486	3.76632e+06	123344	3.0698e+06	3.05343e+06	2.22028e+06	1.57285e+06	2311055	2.21954e+06	1.94361e+06	99331.9	1.35473e+06	2549637	2695320	2.72119e+06	784756	709707	910334	691784	681550	682942	651926	594726	580093	536629	463153	502417	736873	744981	739584	1740600	1.56881e+06	1.57581e+06
2-METHYL-3-PHYTYL-14-NAPHTHOQUINONE	phylloquinone	375896	470298	294470	423379	410342	245951	233397	272232	244194	1	1	1	1	1	316907	1	1	1	1	511922	1	1	519343	517065	1	1	87257.3	1	544047	1	1	1	1	518543	1	540973	1	519568	529244	1	550787	523263	459591	573361	1	4.26299e+06	4.86887e+06	4.70614e+06
CPD-6203	gibberellin A<sub>38</sub>	877653	1	797072	1	106350	905416	901885	798128	862788	907357	879312	944050	942308	887492	1	838669	886620	854626	716455	744774	687634	751215	790327	677230	608772	717954	894359	791904	1.06207e+06	560342	799462	891874	985399	899897	883578	874741	798828	829919	1	856064	844026	647138	877184	795211	877379	1.39875e+06	1.2535e+06	1.23984e+06
CHORISMATE	chorismate	86951.9	100698	97588.2	92410.4	102730	110954	107831	101332	100090	93407.5	93096.3	99807	101555	104621	110903	83285.9	1	93177.4	105104	89065.2	102764	115335	120464	106895	112517	81390.4	132844	87206.8	109082	102844	131967	103374	87393.4	75563.9	81769.2	82783.3	84294.4	82380.8	78004.6	1	83053.9	80784.1	119872	105270	118242	96320.4	1	92139.4
CPD-8069	kaempferol 3-<i>O</i>-[6-(4-coumaroyl)-&beta;-<i>D</i>-glucosyl-(1->2)-glucosyl-(1->2)-&beta;-<i>D</i>-glucoside	1	1	1	1	1	1	1	1	1	1	1	1	1	1	1	1	1	1	551403	1	637388	745553	780340	794685	738276	799219	830302	873420	822755	701044	1	1	870432	819207	832705	836675	799897	799526	1	811193	653123	722542	722442	705911	688636	1	200465	1
2-KETO-3-METHYL-VALERATE	(<i>S</i>)-3-methyl-2-oxopentanoate	1.9404e+06	1934365	1.72798e+06	1.82207e+06	1.82966e+06	2094479	1.95622e+06	2.15558e+06	2123807	2.29305e+06	2.37402e+06	2.06211e+06	2.59114e+06	2307599	2447700	975262	1151314	1.06235e+06	1.72787e+06	854681	680467	583443	715318	722445	528888	1.19528e+06	1876844	879372	1.00959e+06	1.15223e+06	551429	615138	168920	150596	504286	154128	131434	138346	136978	125431	119374	386993	124735	136915	105455	929614	1.14094e+06	951864
CPD-9878	(-)-curcuhydroquinone	1.69394e+06	1.43894e+06	167895	1.31086e+06	1.47493e+06	1	1	639965	1	189353	774081	566135	815455	664110	163996	958613	1813284	1.47064e+06	1.32159e+06	1.23467e+06	846499	926192	1109658	1.03042e+06	924007	1287714	1.17978e+06	1.04165e+06	1125718	271615	252135	247883	252906	260506	266278	253573	268457	264925	271493	275644	263717	272472	257996	258519	261136	1	256795	256168
CPD-12024	Se-methyl-L-selenocysteine	4.18174e+06	3430820	4245060	2.74536e+06	4121672	3.66946e+06	1.8624e+06	1	2.62137e+06	4072992	3.05413e+06	2.13174e+06	2.90718e+06	2218449	2.77814e+06	1.62169e+06	1.4153e+06	1.49847e+06	2.2175e+06	1432444	1.49255e+06	3.90812e+06	1.54236e+06	1.62628e+06	2410504	1.53084e+06	4.33807e+06	1435656	2.27009e+06	1.71429e+06	1	1418661	1	1.5523e+06	1.35852e+06	1366870	1	1.32718e+06	1.21473e+06	1	975885	1.05808e+06	1.66747e+06	1	1	2.17364e+06	1	1
CPD-10471	dimethylsulfoniopropanoate-amine	36336112	40747308	26522870	35673756	36504388	1	14868856	15282779	14502116	15417592	22973650	17995504	22630052	19497124	19221020	1	639934	748995	489980	452872	2.99205e+06	1	4.57617e+06	1	1	685755	1	4568922	1	606872	13652740	13736285	13706510	13751583	14070369	7536705	6.30612e+06	5848133	6.47142e+06	6639332	7521215	8438373	6.56201e+06	6803402	7.24501e+06	4.27781e+06	3.37983e+06	4.29675e+06
CPD-11413	&alpha;-patchoulene	3.00291e+06	1.79855e+06	2641920	2.68833e+06	1876402	4837976	5726793	4.39309e+06	3.94043e+06	4274355	3.17965e+06	3.36398e+06	4.60515e+06	3.76839e+06	4.46876e+06	5524468	4651462	4605685	4628660	6.10347e+06	4.35353e+06	6084463	4.9726e+06	5.14065e+06	4.12983e+06	5113652	4.96459e+06	4.05105e+06	5.96944e+06	5946712	4.15771e+06	3.41028e+06	3.39399e+06	3855451	4435904	4.15064e+06	5.46112e+06	5195423	5.42288e+06	4443041	4.21271e+06	3724064	4809641	5033616	5.83571e+06	5.06882e+06	6.59947e+06	5.03934e+06
CPD-293	5-&alpha;-pregnane-3,20-dione	1	1	1	1	1	1	1	1	1	1	1	1	1	1	1	2.20958e+06	1	1.58414e+06	1.24027e+06	1.11455e+06	489588	1	602557	1	1	962915	1	702245	891220	1	525036	506593	389869	226714	451455	263954	426148	252175	243383	1	226084	233799	297745	296216	288085	1	195308	163440
N-4-GUANIDINOBUTYL-4-HYDROXYCINNAMAMID	4-coumaroylagmatine	1.52901e+06	1025899	1.91291e+06	1.14603e+06	1.29383e+06	1.91368e+06	1.66947e+06	1.27946e+06	1.77218e+06	1602091	1.46296e+06	1.70387e+06	1.43511e+06	1.52939e+06	1.49651e+06	1487166	894086	1.586e+06	633775	643157	1.35216e+06	329313	1628506	579340	1.12609e+06	1678193	166379	643235	1.11865e+06	1.25414e+06	1	216753	182853	1	1	231305	154013	193128	183024	190563	227997	154305	164771	149724	156430	435495	1	346787
CPD-5421	2,5,7-trihydroxy-4'-methoxyisoflavanone	677259	632371	662397	553216	622132	1	93109.5	623367	1	1	663194	636857	572872	650293	645963	480216	920447	510367	485146	629510	539159	491233	655154	582849	335100	789803	1	605252	675109	725962	4.15661e+06	3.91504e+06	2482123	2.46008e+06	2.4899e+06	2525068	5844652	2.566e+06	3312525	6090787	1	4506246	3.50239e+06	4.55708e+06	4.36894e+06	570591	762504	894064
DIOXINDOLE-3-ACETATE	3-hydroxy-2-oxo-(indol-3-yl)acetate	3.2028e+06	3416241	621460	3.32507e+06	3.25922e+06	1169789	838276	722113	942597	846141	859685	790276	687123	849274	801628	870506	585820	700835	966726	1.04614e+06	1879128	2.42168e+06	1.61131e+06	1.81289e+06	2.13339e+06	1.24586e+06	4151866	1.35472e+06	1.5459e+06	1.69933e+06	1.32269e+06	2099312	2.10693e+06	1871481	1.95401e+06	2.10504e+06	2100317	1.53754e+06	1.4848e+06	1.59063e+06	1.785e+06	1.91686e+06	2.07426e+06	2263324	2.17609e+06	1.28679e+06	1.30931e+06	2.13606e+06
CPD-19411	(2S)-2-amino-4-pentenoate	1	1	1	1	1	1	1	1	1	1	1	1	1	1	1	1	281554912	1	1	1	282788704	284180896	292470144	289713120	282864672	264027104	292127744	279283840	274032352	270729152	86799704	89499584	129952352	103573320	103705928	97157440	103840872	128165480	106995168	103120328	63050860	68295392	111269816	1	1	343361600	343549888	350571424
CPD-10274	(1Z,2S)-2-methylbutanal oxime	440606	314585	475549	291231	313166	98845.9	222316	579925	921737	544824	490985	518583	417811	258430	572188	182268	141535	119933	169444	1	1	328930	281819	221453	1	1	251215	1	81982.6	1	616494	716260	617958	653287	365651	144040	596832	148280	333847	603754	641250	735943	607919	672184	696070	290096	346363	524625
CPD-10123	xyloglucan	122529	135116	121178	163935	152968	1	120962	168577	102128	136617	183778	181283	196951	191280	138029	1	107625	1	1	1	1	85024.5	1	98539.9	1	1	1	1	1	1	357928	356533	376923	231116	236607	206880	1	160897	1	1	1	1	1	1	1	799627	154825	139682
CPD-14074	3,6-dihydronicotinate	1.91825e+06	1.7954e+06	1.65246e+06	1.47726e+06	1.779e+06	1.84357e+06	1.99014e+06	1.83807e+06	2.00339e+06	1.92062e+06	1.29378e+06	1.43529e+06	1.33161e+06	1.70576e+06	1.39311e+06	4389592	4209859	4.25744e+06	3.99708e+06	3.83711e+06	4.43933e+06	7.66232e+06	4464317	10804686	9236128	14285906	3.0392e+06	10612798	11383674	5110439	2.04073e+06	1.9045e+06	1.18708e+06	1.96431e+06	1.96873e+06	1.64611e+06	1.31998e+06	1.9163e+06	1.85479e+06	1.26992e+06	1.42375e+06	1.69711e+06	1.30306e+06	1363460	1291886	3.02374e+06	1.68716e+06	1.49051e+06
N1-ACETYLSPERMINE	<i>N</i><sup>1</sup>-acetylspermine	2.05715e+06	481663	1402826	1581249	1.57362e+06	2.17578e+06	1.89702e+06	1.74247e+06	2.11578e+06	2115806	1.94649e+06	2.3864e+06	2.48008e+06	1.70093e+06	2.3042e+06	1609962	1.8527e+06	1.85438e+06	1.15084e+06	1.18471e+06	1.4464e+06	1.37363e+06	1.62184e+06	1.16169e+06	1.11866e+06	1.08327e+06	2.40196e+06	1	1	1	223061	254955	346637	278339	247995	368983	262530	248445	300386	1.77533e+06	1.45713e+06	1.02033e+06	1.45644e+06	940002	1.55533e+06	215344	539457	248567
CPD-12920	4&alpha;,14&alpha;-dimethyl-9&beta;,19-cyclo-5&alpha;-cholest-24-en-3-one	2.05711e+06	1	1	1	3533713	3.00774e+06	488917	32756622	1	1	4.17408e+06	4093981	1	4152092	4.0616e+06	1	1	1	1	179825	2.74909e+06	1	1	3.14272e+06	788662	186852	186341	396350	457913	294836	214996	236521	1	441090	219914	222079	435264	445484	620975	637447	596393	169833	1	1	482294	1	585884	724956
CPD-8854	2-descarboxy-betanidin	772567	3.14509e+06	148424	1	3.69684e+06	6939834	1	1.45113e+06	994360	966532	1396599	1.13818e+06	1.14958e+06	1.15547e+06	256148	373345	1.20486e+06	1.06507e+06	1.17747e+06	1.14267e+06	1.58925e+06	2.75002e+06	1.90219e+06	1.93852e+06	2.08229e+06	978505	2369864	1.65014e+06	1492842	1.43071e+06	10113180	10052315	10024256	1	10142296	1	1	10614187	11336186	11762570	11258299	12670224	1	1	1	252404	465406	216329
N-EE-PIPEROYL-PIPERIDINE	piperine	8808370	12551383	4.26269e+06	11202483	6.58716e+06	2193910	5352103	3.75474e+06	4423195	4.61748e+06	5.24154e+06	5603609	4288907	4742244	4.57748e+06	15175769	21182986	19664774	14689566	14895705	20347536	14534757	21934326	20600154	16515515	36455996	5296756	26620442	28802388	31035874	2.16407e+06	2531625	1.43548e+06	1.78899e+06	1.95917e+06	2.13777e+06	1865984	1.45711e+06	1.61078e+06	1.52534e+06	2714001	3512546	3863849	4.67082e+06	4.86514e+06	2.45985e+06	2.44123e+06	2.30422e+06
CPD-19785	4-prenylphlormethylbutanophenone	18371688	1	14561292	11993170	10911810	4.47285e+06	18122750	19378018	17589376	17813260	1	21686032	19007658	19523520	1	1.99096e+06	2.56439e+06	2.3737e+06	2.1998e+06	2.13306e+06	1.47438e+06	1.36868e+06	1.65903e+06	1.52082e+06	1.36936e+06	2558242	1	1.68631e+06	1.99394e+06	2.20706e+06	31339414	34135496	1	8203551	1	1	6.60107e+06	5138765	1	5228654	6.53771e+06	8472264	11442452	7946828	9011538	530597	30564744	1.05586e+06
CPD-14826	22-hydroxy-docosanoyl-CoA	146314	147427	173722	107049	127706	139937	229795	243043	238034	187477	179706	200550	228304	197461	183398	1	1	1	1	1	1	1	1	1	1	1	1	1	1	1	771821	721239	1	1.12653e+06	800064	1	1.19498e+06	1.21784e+06	1	1	702065	602675	582715	516046	509582	611186	1	596406
CPD0-1141	3,3-dimethyl-2-oxobutyric acid 5-(6-aminopurin-9-yl)-3,4-dihydroxytetrahydrofuran-2-ylmethyl ester	1	508125	511959	464400	483300	1	1	406732	338413	392526	1	1	1	331358	362231	798550	785638	745964	692282	603162	426733	646553	483686	487246	519681	312319	719872	474794	461858	372312	984792	958909	1.22501e+06	1.22343e+06	935390	944360	1.11432e+06	524113	1.1567e+06	1.15873e+06	907666	1.01399e+06	965292	1.02506e+06	420423	1.2777e+06	1.15787e+06	1.06502e+06
CPD-12911	4&alpha;-hydroxymethyl-stigmasta-7,24(24<sup>1</sup>)-dien-3&beta;-ol	1	1	1.00785e+06	2.01487e+06	1.01148e+06	1	1	1	975138	2.23195e+06	1.65301e+06	1.67525e+06	1.02528e+06	3.8974e+06	1.63982e+06	350516	1	320160	329034	325838	307020	2.53561e+06	415728	2410339	1.77386e+06	2.62198e+06	1	1.46664e+06	2.03441e+06	2.00491e+06	1.1247e+06	1470971	1432090	328545	2.01299e+06	1.88807e+06	1.71679e+06	312724	296354	261794	2.46082e+06	259591	320967	340636	321586	2652966	1.43001e+06	1.30011e+06
CPD-16418	isolychnose	1.0687e+06	1.11494e+06	995383	958425	919449	1.26527e+06	1.2578e+06	1.26985e+06	1.15538e+06	1.20677e+06	2736081	1.25295e+06	1.00811e+06	968762	1130373	1	407411	308143	251274	250353	1	232818	240785	223704	225617	136835	262726	187550	240060	133641	279116	479819	338906	346346	372898	177623	124790	88907.5	165740	151563	116049	119110	105273	106644	114671	882927	807695	1.00555e+06
CPD-8716	palustradienal	1	1	1	1	1	1	1	1	1	948399	1	1	1	1	1	1	1	1	1	1	891778	739797	984861	1	854625	736047	1.17627e+06	808076	793958	733534	1	1	242844	1	1	334142	1	1.06537e+06	642183	700491	1	1	704462	1	1	1.13829e+06	1.07716e+06	1.92629e+06
CPD-9615	robustaquinone A	1	114226	1	114062	124262	1	1	146789	1	1	82794	1	1	1	1	307035	1	598804	404998	344560	241717	383842	299822	324750	232034	1	339208	256812	309983	271275	13590462	13510054	15846776	14867661	14761850	13799551	14706899	15439838	15035950	15270810	13914978	13702467	12080402	11407646	11061598	266199	979585	1.38279e+06
CPD-17652	4'-hydroxyechinenone	2.30588e+06	2243795	1.76124e+06	2442241	2.21618e+06	1.83002e+06	1.92445e+06	2.16475e+06	2.08077e+06	1.87675e+06	2.18625e+06	2.29959e+06	2.61065e+06	2.21073e+06	1.87892e+06	7457699	11945233	10893771	9275480	8457659	6.42152e+06	7243860	8541139	8007996	7087781	5.01214e+06	8168989	7.19331e+06	6136975	5.26013e+06	2.27837e+06	1.96822e+06	2.05606e+06	1.9148e+06	2.04067e+06	2.21179e+06	2.34995e+06	2.207e+06	2.05556e+06	1885485	1.82761e+06	1789789	2.51819e+06	1	1	4.04334e+06	3691182	4.09949e+06
CPD0-1327	5-fluorouracil	3.94483e+06	4.11224e+06	4.08841e+06	4.08734e+06	4.14678e+06	3900463	4087155	4.14114e+06	3.99813e+06	4.08581e+06	4432168	4462523	4.3128e+06	4411256	4362936	3.32461e+06	3.35e+06	3.41156e+06	3360740	3.25598e+06	3457405	3.94766e+06	3.70099e+06	3.79435e+06	3666179	3.32995e+06	4.458e+06	3.71203e+06	3.60091e+06	3.50105e+06	3.08608e+06	3.18649e+06	3226041	3351249	3.25211e+06	3.48304e+06	3.26642e+06	3421491	3.3508e+06	3.32088e+06	3.22391e+06	3.43366e+06	3.36838e+06	3.47365e+06	3411623	3903668	4.38109e+06	3.92361e+06
CPD0-1575	&beta;-thiogardideazafolate	451612	424091	394879	452119	442012	434029	390672	359158	1	415947	449035	440156	399905	404512	428502	2.20581e+06	1.98714e+06	1.91655e+06	2.04325e+06	1.70735e+06	1.73101e+06	1.50025e+06	1.69057e+06	1.65116e+06	1.55953e+06	1749898	1.77784e+06	2.09153e+06	2282146	291828	1	1	1	1	1	1	1	1	1	1	1	1	1	1	1	1.28199e+06	1252459	1327476
CPD-5441	N-dimethylethanolamine phosphate	155070	1	256012	1	1	1	1	1	585029	1	332064	256447	252047	1	573482	1	1	1	1	1	1	1	1	1	1	1	1	1	1	1	577350	578551	622427	557950	584538	559112	550821	568512	517567	525165	471359	1	1	501259	471336	476838	1	381739
CPD-7496	prolycopene	268149	338320	450908	527361	425051	442698	643071	519010	1	438642	402900	384462	592396	442846	473196	605276	452561	634036	508173	626053	226034	652588	613192	668697	194690	543632	184434	238637	336114	577622	604169	432775	396533	542897	573380	657412	598344	1	653059	632385	1	1	1	628651	1	728247	856804	528827
CPD-19533	18,19-dihydrostrictosidine	1	1	1	5392895	1	3.34786e+06	1	3.66002e+06	3351464	1	1	1	4363233	1	3.06304e+06	2.27266e+06	2.73643e+06	2.5019e+06	2.15982e+06	2.18796e+06	1713675	1	1	1.9357e+06	1.72135e+06	1.6195e+06	2.63433e+06	1.81103e+06	2.00733e+06	1	3.24929e+06	3.22679e+06	4.21363e+06	3344691	3648477	3.96357e+06	3.29918e+06	3.71855e+06	3782938	1	1	7128518	3.19601e+06	2.71905e+06	1	6320354	5.87443e+06	3.94124e+06
CPD-16551	&beta;-D-ribose 5-phosphate	158382	395640	172887	213953	170014	122622	248037	124509	119240	115489	359492	210654	96411	131721	114043	466480	1	432150	290926	457427	444860	401366	423572	423153	432919	110086	438224	400728	398191	404428	1	1	451576	456137	1	1	1	476355	1	1	1	465690	455239	431968	451355	539347	182819	488822
HYDROXYMALONATE	2-hydroxymalonate	498287	608409	550326	359568	571811	381812	329923	540610	687863	408695	299057	1	611616	1	297548	1	1	162111	1	1	1	1	1	1	1	1	1	1	1	1	1	1	1	357922	1	1	368178	192690	183316	185117	326328	310835	423498	466879	434301	386601	296900	374617
CPD-5662	9-mercaptodethiobiotin	3.09249e+06	1.33545e+06	1.87923e+06	1.46916e+06	1.59986e+06	1.85989e+06	1.7979e+06	2741815	2.5624e+06	1.8662e+06	2044556	1.69893e+06	2.28201e+06	1.68462e+06	1.62971e+06	820152	2.89991e+06	1.97248e+06	1.8327e+06	1.68019e+06	422823	524275	858370	653972	557476	286770	542765	779633	547848	376557	1	826668	1	1	1	1	1	1	793372	1	1	1	1	1.14564e+06	910532	170439	141002	105518
CPD0-1152	<i>N</i>-pentylpantothenamide	1	170864	1.3553e+06	273962	1	663941	1	1	1	1	1	414112	1	418689	1	544419	1.35242e+06	935673	789841	542725	420693	944020	607170	1.58413e+06	1.26979e+06	1.47218e+06	426181	780070	1.15764e+06	1402459	112623	1	144950	119116	127769	1	1	132280	100121	1	1	1	1	1	1	318723	315894	255413
ALL-TRANS-HEPTAPRENYL-DIPHOSPHATE	all-<i>trans</i>-heptaprenyl diphosphate	374984	483248	338743	411316	373581	263171	328176	470502	331186	680342	917653	312607	1.01117e+06	1	1	445242	750472	699702	1	453910	194052	1	220528	190905	1	752850	1	336210	437021	455939	755311	1036135	1.08236e+06	1.16718e+06	1.05941e+06	151524	164656	759640	159781	805133	974041	886477	462927	253981	189908	4.38395e+06	1.3833e+06	1.67438e+06
CPD-8905	(+)-pinoresinol	1	2.433e+06	1	1	2305264	1	1835237	1.7939e+06	1.6718e+06	1.78559e+06	2.08418e+06	578659	1	704226	1	1.61354e+06	1915778	2.09014e+06	1.60064e+06	1.78732e+06	1.79352e+06	1	1	2.14965e+06	1.98055e+06	2.16354e+06	1	2.20248e+06	1	1	2253096	2094032	2085399	745368	766433	823461	875848	881511	842748	1	666479	574858	754590	841173	767938	3.80716e+06	4738613	4.33063e+06
CPD-12236	feruloylagmatine	851112	1.56866e+06	951458	1.96771e+06	1.68918e+06	1.04784e+06	1.24792e+06	1.42351e+06	1.23454e+06	1.29443e+06	1.74901e+06	1.45635e+06	1.34202e+06	1.33684e+06	1.53073e+06	1.04083e+06	850676	1.42699e+06	1.14648e+06	650676	980925	903675	1.2507e+06	1.12226e+06	876434	1.48927e+06	1	716207	1.50848e+06	1.15014e+06	1.84235e+06	1.72574e+06	1.41021e+06	1.66887e+06	1.67467e+06	1.74376e+06	1.74449e+06	1.66717e+06	1795821	1.83371e+06	2.2714e+06	2.29147e+06	1700579	1.83534e+06	1.73196e+06	1.00121e+06	755231	789774
CPD-1083	(<i>E</i>)-2-methylcrotonoyl-CoA	265971	110470	324649	118841	137223	458054	369476	273675	443006	329434	1	161189	194956	249994	223207	1	341542	142918	243928	154611	698302	869765	682094	565428	694982	405554	748500	913325	711735	635127	3.34895e+06	2.98362e+06	3.28993e+06	3141201	3.244e+06	3.65329e+06	4.04959e+06	3.91057e+06	3.58487e+06	3.80004e+06	4421002	3.9562e+06	4046280	3.89943e+06	3.6747e+06	1	1	483020
S-3-HYDROXYBUTANOYL-COA	(<i>S</i>)-3-hydroxybutanoyl-CoA	659825	664820	624145	631228	657412	658428	893510	1.0951e+06	827352	753373	1070900	1167330	1169295	967311	939550	1	1	1	1	1	1	1	1	1	1	1	1	1	1	1	1	1	1	1	1	1	1	1	1	1	1	1	1	1	1	1826490	1	3.34379e+06
CPD-7386	cyanidin 5-<i>O</i>-&beta;-D-glucoside	1.5168e+06	123010	1.20032e+06	457442	1.30593e+06	1.41626e+06	1.73602e+06	1.82214e+06	1.76926e+06	1.66233e+06	1.7635e+06	1261049	1.51042e+06	1.675e+06	931265	564385	646447	320066	574836	576562	469673	380788	419657	387036	394623	417518	630566	450480	494110	453182	2166845	2294230	2.61154e+06	2.43975e+06	2.50675e+06	2.36038e+06	373341	360404	2.44525e+06	2.55474e+06	327299	344698	2547407	372585	355856	447283	149333	214437
S-24-DINITROPHENYLGLUTATHIONE	2,4-dinitrophenyl-S-glutathione	121458	105527	113245	156542	108874	96373.6	200960	192352	114657	167446	248435	201794	184943	186866	126050	109901	109753	125269	105288	119457	155569	283851	324669	334895	144877	328430	240505	139523	134303	319546	344255	367892	630910	403662	353564	365929	426423	417092	433901	387990	295333	306625	400893	336070	328575	68303.4	964586	199776
CPD-12175	(<i>S</i>)-3-hydroxy-isobutanoate	1	1	1	1	1	1	1	1	1	1	1	1	1	1	1	1	1	1	1	1	1	1	1	1	1	1	1	1	1	1	1	1	1	1	1	1	1	1	1	1	1	1	1	1	1	195425	171833	224577
CPD-330	L-galactono-1,4-lactone	289175	385742	355248	364264	370088	401075	341881	301010	357148	384910	290238	369152	276859	343704	353282	532555	545604	423405	553026	851522	232077	304639	615333	307052	587553	371691	279713	229093	494053	467049	536232	527996	513006	524677	518237	595258	645687	639379	675300	579273	677000	644555	383361	508408	499587	1.07367e+06	575940	496293
CPD-3708	guanosine 3'-monophosphate	1	1	1	1	1	1	280058	239896	313397	283926	1	1	1	236186	1	167358	1	1	1	1	167887	218287	163141	169548	193659	1	334894	1	1	123145	1	1	1	1	213833	1	1	192379	1	200434	1	120562	161915	1	1	3.42086e+06	4.007e+06	4.03757e+06
CPD-11517	3-oxo-2-(cis-2'-pentenyl)-cyclopentane-1-octanoyl-CoA	79363.3	514916	78640.6	492416	494536	348236	145235	113001	76174.9	84062.3	126367	114560	597088	214630	156048	1	1	1	1	1	1	1	1	1	1	1	1	1	1	1	1.0653e+06	1.1088e+06	1	1.159e+06	1.13214e+06	1	208427	237355	203897	195473	886366	918844	1.06201e+06	1.23327e+06	1.14349e+06	133741	97584.3	101196
DELTA3-ISOPENTENYL-PP	isopentenyl diphosphate	3.43152e+06	3.59084e+06	3.5179e+06	3.70913e+06	3606964	3.24929e+06	3492187	3545678	3.38355e+06	3.4432e+06	4.03355e+06	3.90609e+06	3884195	3.90363e+06	3820931	571711	660023	828545	784211	511318	2750452	2.72113e+06	2956344	3.0427e+06	1	2.56292e+06	3845721	3001745	2804833	2.62821e+06	2563068	2.79241e+06	2740724	2175746	2144403	2810678	1.20865e+06	2.74579e+06	607448	521591	1.76077e+06	961195	220137	279133	554335	2.77137e+06	3958468	3.80042e+06
CPD-14985	isorhamnetin 3-<i>O</i>-(3"-<i>O</i>-<i>p</i>-coumaroyl, 6"-<i>O</i>-feruloyl)-glucoside	450511	267838	426517	373336	321654	409438	538576	478091	502724	376352	388683	1	551231	431090	447969	576270	416966	524696	421304	492293	451528	544652	482632	449514	377486	193235	388666	377448	500819	598355	530299	499786	283867	538584	566412	535462	378896	482379	455100	393331	376218	517196	1	1	491562	461836	528540	488082
6-KESTOSE	6-kestotriose	1	865311	1.29283e+06	877824	1	1.18199e+06	1.08782e+06	828908	1.12794e+06	907823	1.01277e+06	883337	803362	1.04116e+06	896718	1.06317e+06	1220539	1.06998e+06	1.15574e+06	1.1762e+06	857663	889734	830091	801954	829214	672777	1.02536e+06	783829	696297	764457	5.46673e+06	5147929	5664904	5554126	5642430	670455	478242	576843	520377	463586	671715	478018	427535	446801	645860	4553436	3.90555e+06	4010098
N-METHYLARGININE	L-<i>N</i><sup>6</sup>-methyl-L-arginine	5378183	1	3.87521e+06	3.41575e+06	3.37452e+06	3777340	718646	4.92073e+06	798759	768868	4.13229e+06	673880	4.49875e+06	3.67614e+06	728404	1.20476e+06	916774	4662684	4120156	1	1	1.84572e+06	2.3187e+06	2.28303e+06	2.21179e+06	258884	2.19413e+06	522946	2484056	304137	1.28136e+06	1.23122e+06	1	1.27573e+06	1	594107	732210	1	930631	1	875989	1.26981e+06	2694688	1	2.60959e+06	1.45061e+06	1.54991e+06	1.20473e+06
CPD-648	(<i>S</i>)-4-hydroxymandelonitrile	697496	631959	728322	589535	609962	897939	800553	847843	834686	821658	881836	758691	810484	742145	777748	168760	1.26599e+06	142974	1.11092e+06	152173	169615	208324	202978	1.57445e+06	1.33076e+06	1.56723e+06	3.19236e+06	1.60454e+06	211524	229590	196096	161266	150893	201216	199547	213303	208255	201167	175681	166631	831234	721086	160741	192009	210412	2211385	497055	404497
CPD-13091	(9Z,12Z)-15,16-epoxyoctadeca-9,12-dienoate	1	1	1	1	1	4.42731e+06	1	1	1	1	1	1	1	1	1	1	4.47482e+06	1	3.20911e+06	3.04663e+06	1	2.04008e+06	5544162	5.23279e+06	4.53347e+06	3344823	1	4.17369e+06	2.01018e+06	3404620	747194	202897	560002	599647	231652	233294	536233	1	518085	212676	341581	328973	461155	326823	562171	1	855505	1
CPD-14833	narcotine hemiacetal	1	254287	230728	191336	1	223017	269937	263023	258223	285002	302589	322441	354965	269334	313108	655205	929795	851682	95186.6	318148	1	1	110322	275718	1	343917	146966	1	361805	320382	1.31642e+06	1.27596e+06	1.72073e+06	1	1.53206e+06	1.31914e+06	950191	1.57613e+06	902956	899727	905726	984090	1	691621	1	408408	2370641	648519
CPD-14980	isorhamnetin 3-<i>O</i>-(6"-<i>O</i>-<i>p</i>-coumaroyl)-glucoside	296183	440925	526032	275426	379960	457595	558101	306447	671678	805022	737867	712710	901210	952632	795059	1	1	1	1	1	475554	300453	1	275028	375439	1.07783e+06	1	397764	1	1	1	1	1	1	1	1	1	1	1	1	1	1	1	1	1	1136722	1.04187e+06	1.0318e+06
CPD-9598	dimeric urushiol peroxide	13287676	1	12151273	2.26255e+06	18578972	12025681	12201471	12568075	12387724	12606328	12537655	12344073	1	11293775	1	906938	1.4732e+06	1.18967e+06	1.20418e+06	1.19518e+06	1.74978e+06	1489990	1.23457e+06	1.46719e+06	1.5522e+06	1.35689e+06	1.47226e+06	1.1594e+06	1.28604e+06	1.25406e+06	15898873	14062958	16278369	11873584	12000237	11550241	11407629	8968282	7137819	5.69419e+06	3.81469e+06	5046416	17699452	19199522	17824290	1	12026909	13608792
CPD-14940	7,3',5'-trimethylmyricetin	12094839	6.5187e+06	11935451	9641744	9268212	11374251	13149702	1	11685599	12622488	16031164	15391332	13393067	13861733	14599061	2.57959e+06	3.3295e+06	3.14467e+06	2.80966e+06	2.63656e+06	2.58459e+06	3042325	2.81109e+06	2.88361e+06	2717121	2.47285e+06	3673279	3198044	3.04394e+06	2.78872e+06	1	1	1	1	4483138	1	4897447	1	4583789	1	1	1	1	1	4.9094e+06	2421529	2.32999e+06	2287201
CPD-14510	seychellene	3.00291e+06	1.79855e+06	2641920	2.68833e+06	1876402	4837976	5726793	4.39309e+06	3.94043e+06	4274355	3.17965e+06	3.36398e+06	4.60515e+06	3.76839e+06	4.46876e+06	5524468	4651462	4605685	4628660	6.10347e+06	4.35353e+06	6084463	4.9726e+06	5.14065e+06	4.12983e+06	5113652	4.96459e+06	4.05105e+06	5.96944e+06	5946712	4.15771e+06	3.41028e+06	3.39399e+06	3855451	4435904	4.15064e+06	5.46112e+06	5195423	5.42288e+06	4443041	4.21271e+06	3724064	4809641	5033616	5.83571e+06	5.06882e+06	6.59947e+06	5.03934e+06
CPD-6602	curcumin	1.20032e+06	1867370	1.53806e+06	1.82438e+06	1397271	1.23087e+06	1091959	1.51426e+06	1.37589e+06	1.50148e+06	1.64555e+06	1.57529e+06	1569921	1	1.58091e+06	1	1	929111	1088412	1	1	1	1	1	1	1	358336	919727	615851	1	495482	2.29372e+06	752111	370082	1	620578	549415	742861	625454	619396	1.71621e+06	1862193	2.12343e+06	1.87638e+06	348326	3.99853e+06	5152865	4.56786e+06
SACCHAROPINE	L-saccharopine	1	6972032	533627	1	1	1.73822e+06	1558644	756602	1.94921e+06	1.42509e+06	786574	894246	779514	1.73769e+06	913037	4365510	1	4988733	5.88984e+06	1	1	5409959	7165442	5461937	6.10763e+06	1	2.08021e+06	255061	1	1	12925891	12004962	15543622	14319328	14510436	11141021	2516458	3.23079e+06	12259793	12341874	12836658	10108988	9992887	9505956	9438233	481535	463060	540412
CPD-9869	<i>all trans</i>-decaprenyl-2-methoxy-6-1,4-benzoquinol	5512083	7006560	6.54367e+06	6.15475e+06	10242763	6296765	5.9226e+06	5942202	4.94722e+06	7.01179e+06	6.06775e+06	6384081	6.26365e+06	6847898	5.94536e+06	1	1.49311e+06	997391	729825	691298	568875	247634	537092	602601	373777	1.41852e+06	1	690478	884852	943847	10536101	16809318	8.0907e+06	9933602	10258460	4559953	4670314	3.72493e+06	3.28568e+06	3178998	2212860	1	7412666	8824888	8599705	23548536	27454580	2.80863e+06
ISOVITEXIN	isovitexin	1	178538	227824	1	1	1	175331	243660	177568	184761	189329	1	176765	186383	1	475884	408089	470666	383399	386288	101699	70578.6	115766	96428.8	75252.5	1	1	99735.8	1	1	12823970	12913958	14617868	13402889	13200678	12598978	13199795	13905932	13681911	13968815	12537141	12376041	10975336	10397125	10117253	267534	950507	1.38695e+06
CPD-10272	<i>N,N</i>-dihydroxy-L-isoleucine	2592819	2.65745e+06	2.02539e+06	538798	2.39269e+06	564832	1.28348e+06	1.74686e+06	1.54303e+06	1.51757e+06	1.74101e+06	1.50498e+06	1.77007e+06	267574	1.59169e+06	313632	660223	542804	469997	374443	260128	753838	703205	254463	202777	599403	956628	233500	226206	219126	1.92368e+06	791987	2.04678e+06	1.793e+06	1.88278e+06	1.00004e+06	1.0828e+06	1.00899e+06	1.05968e+06	968628	1.23828e+06	1.11708e+06	728969	1.09222e+06	806785	548271	1.1511e+06	1.17255e+06
CPD-7609	sophoradiol	1	1	1.00785e+06	2.01487e+06	1.01148e+06	1	1	1	975138	2.23195e+06	1.65301e+06	1.67525e+06	1.02528e+06	3.8974e+06	1.63982e+06	350516	1	320160	329034	325838	307020	2.53561e+06	415728	2410339	1.77386e+06	2.62198e+06	1	1.46664e+06	2.03441e+06	2.00491e+06	1.1247e+06	1470971	1432090	328545	2.01299e+06	1.88807e+06	1.71679e+06	312724	296354	261794	2.46082e+06	259591	320967	340636	321586	2652966	1.43001e+06	1.30011e+06
CPD-12159	26,27-dehydrozymosterol	1	1	1	1	1	1	1	1	1	1	1	1	1	1	1	87068.5	292389	201531	175209	159986	95759.5	78297.5	145239	122379	96597.9	121262	95370.2	87553.6	112920	97837.6	2692892	1	1.92457e+06	1	2.80764e+06	2799831	2.59159e+06	2.77839e+06	2.82573e+06	103046	116698	108731	92598.1	86214.9	1	163643	4253582	3.12573e+06
P-RIBOSYL-4-SUCCCARB-AMINOIMIDAZOLE	5'-phosphoribosyl-4-(N-succinocarboxamide)-5-aminoimidazole	1	1	758497	1	1	581603	581218	555616	539598	1	568324	686006	539287	1	1	612850	535653	543077	228774	636454	762255	145903	132571	125122	133012	1	162101	86043.9	78334.6	513533	1	1	1	1	1	1	1	1	1	1	1	1	1	1	1	314447	372589	234343
CPD-7248	6-decylubiquinone	1127223	820076	816192	1046492	1.10431e+06	947536	1.13263e+06	1.39908e+06	1.05998e+06	1.1883e+06	1.30749e+06	1.44045e+06	1.38498e+06	1.14848e+06	1349429	1.75339e+06	2.4433e+06	107636	2010092	2.00655e+06	1.36267e+06	962451	1.48778e+06	1.38765e+06	1.22858e+06	2.12271e+06	267745	1.64508e+06	1.76073e+06	1.80585e+06	112945	329338	439885	97148.6	342472	227218	116441	340985	155608	173547	255108	287816	314733	346845	338982	166116	190684	208152
10-BETA-HYDROXYTAXA-42011-DIEN-5-ALPH	10&beta;-hydroxytaxa-4(20),11-dien-5&alpha;-yl acetate	211015	112664	117221	174977	162651	604776	123269	559354	562485	650178	121188	131818	134887	1	132474	196901	1	1.10155e+06	155353	188859	762815	1	154590	100712	1	243408	166577	1.22836e+06	1.33644e+06	1.70565e+06	1.3074e+06	1.22038e+06	1	1.06767e+06	1.05935e+06	1	1164144	924430	1.13718e+06	473043	506280	689278	757597	775215	657891	1	1438631	1.53564e+06
CPD-1242	3-keto-&beta;-D-galactose	289175	385742	355248	364264	370088	401075	341881	301010	357148	384910	290238	369152	276859	343704	353282	532555	545604	423405	553026	851522	232077	304639	615333	307052	587553	371691	279713	229093	494053	467049	536232	527996	513006	524677	518237	595258	645687	639379	675300	579273	677000	644555	383361	508408	499587	1.07367e+06	575940	496293
CPD-211	homoglutathione	416208	450026	861857	452358	406689	303604	935083	663763	874277	869743	899786	752688	632847	857205	780172	239912	516943	416571	328986	316012	1.49933e+06	166546	190708	180405	143835	132081	165955	145186	126946	112901	8555640	40086452	8021649	31773042	31749026	33357902	8690072	8455974	10841051	27022186	9336611	30673072	28408550	30004794	31775458	3.79377e+06	4427473	4217773
CPD-6701	1D-<i>myo</i>-inositol 5-monophosphate	562600	602283	586565	584830	553103	516988	580377	592248	567706	581238	616319	611531	610840	614057	600910	515504	1	521183	475439	459009	515056	489985	547211	540810	541618	456303	705461	473536	509220	484984	401449	1	1	1	474846	496160	1	1	491819	1	1	1	1	532118	1	709894	655972	1
CPD-381	(<i>S</i>)-2-hydroxyglutarate	1	93838.3	1	95493.3	1	1	171394	220687	151258	147071	99941.7	97537	1	88013.6	78692.2	981205	228220	982250	890938	868378	302612	1.07215e+06	667244	463594	590964	164160	360370	251860	760792	144122	1.43227e+06	1388514	1.50791e+06	1.64159e+06	1.61643e+06	1.41139e+06	1.70505e+06	1.59483e+06	857920	1.65658e+06	1362300	1.50766e+06	1.52956e+06	1.7016e+06	1.64662e+06	513553	949528	599240
CPD-9923	(1<i>R</i>,6<i>R</i>)-6-hydroxy-2-succinylcyclohexa-2,4-diene-1-carboxylate	541535	426903	515094	135678	541374	1	678566	246187	730019	870347	361895	517558	282983	1	220960	310733	461932	376302	378425	387730	417303	1	437626	409575	327019	377675	1	527166	271965	308671	248842	618916	603920	619258	629154	696253	701441	717366	741111	698138	920413	988572	839174	929769	1.99327e+06	263333	1	390259
CPD-15382	<i>keto</i>-D-fructose	4.131e+06	3784854	5.42842e+06	3.98339e+06	4362799	6.95674e+06	6128641	5.22602e+06	5.97132e+06	6061720	5.71099e+06	6.4705e+06	5.97431e+06	6422896	6.40346e+06	3.3333e+06	15077501	2.60763e+06	2.16678e+06	2.67702e+06	2.61777e+06	2.63115e+06	2.68976e+06	2.62545e+06	2.67642e+06	2351709	2.6009e+06	2.6093e+06	2.59756e+06	2.51803e+06	4.73527e+06	3.12277e+06	4122603	3.67987e+06	3.66371e+06	3846415	4721648	4.15127e+06	4033648	3.9857e+06	5601413	6.19465e+06	5.53751e+06	6.21422e+06	6.42521e+06	5826609	1	6741471
CPD-12187	demethoxycurcumin	1	1	19764672	16081641	1	17647630	21531702	19712372	18441632	20063796	25229410	23701540	21198600	1	23616816	976937	2550140	1916397	1.29542e+06	1.3374e+06	1.25287e+06	1.22658e+06	1.77437e+06	2.89475e+06	1.56941e+06	1.74951e+06	3.69621e+06	2.32495e+06	2.19868e+06	1.70695e+06	1.69031e+06	1.7783e+06	1.8898e+06	2.60116e+06	1.85256e+06	2.75698e+06	2.39163e+06	2162902	2.71133e+06	1.99748e+06	2.42741e+06	2304750	1	1.42687e+06	2.44172e+06	1.99556e+06	2.11458e+06	1.71138e+06
12-HYDROXYDIHYDROCHELIRUBINE	12-hydroxydihydrochelirubine	15135662	8768056	14517178	12243365	11885076	13681007	15897072	14715764	14195549	15263858	19384112	18367082	16031367	16627053	17587294	3.84778e+06	1.88582e+06	4.64583e+06	4198676	1.96864e+06	4.34335e+06	4.90208e+06	4.63153e+06	4749485	4.55455e+06	4.16517e+06	5919811	5.25849e+06	4.98199e+06	4.59224e+06	8859941	8746960	8.23549e+06	6658302	8018251	6603985	7510823	7063680	5.92531e+06	6.77983e+06	2.66505e+06	7.91858e+06	2.21814e+06	2.27948e+06	2.32159e+06	4417913	7404451	5.94092e+06
CPD-2483	L-cycloserine	14474430	20417512	11378868	16589249	16085853	6.25142e+06	5747144	5.60485e+06	6.01202e+06	5.90461e+06	1	6730917	7323024	6717674	6.75868e+06	21147574	16606398	16285594	22041346	25724056	28304758	17275324	20632678	20229866	21974710	48228828	11224762	23861086	35228600	40836356	1	1	5613995	5482223	5687933	4.59721e+06	4746479	4937253	4.84951e+06	4876109	5.30408e+06	4.65732e+06	3806301	4.09142e+06	4183262	3.34632e+06	4.63225e+06	4697106
CPD-16884	<i>N</i>-guanyl-1,7-diaminoheptane	1	1	1	113987	82337.7	284633	225594	1	1	1	1	1	1	500553	1	2166560	1.98281e+06	2142334	1980284	2389222	2.07853e+06	2.63562e+06	2181864	2.30843e+06	1.95737e+06	2.17144e+06	2415698	1.85173e+06	2.81833e+06	2.43049e+06	2130297	2.03268e+06	1.83339e+06	1.961e+06	2.14341e+06	1.93601e+06	246629	2.02065e+06	2.08772e+06	1.88275e+06	2.04652e+06	2.14157e+06	2.2712e+06	2.1431e+06	2572160	2.46728e+06	2.82154e+06	2400300
CPDQT-426	ascorbigen	371001	352336	449398	349927	136522	378728	412976	453989	479779	533796	347694	329459	395421	362397	364341	524999	577416	560739	643382	633227	836836	725453	658263	771259	1.2005e+06	415066	1.01442e+06	754708	610526	594830	1.31612e+06	1.46659e+06	881839	260845	250229	422490	1.05572e+06	785178	288535	928664	252175	461688	997309	264190	262656	1.96317e+06	392182	1482233
CPD-9773	4-(1-methyl-2-pyrrolidinyl)-3-oxobutanoate methyl ester	1.66818e+06	1.63527e+06	1.60462e+06	1.46139e+06	1.75513e+06	1.15867e+06	901539	977912	985520	978820	1.09644e+06	1114675	1.75978e+06	1.06896e+06	1.08061e+06	313387	202874	279609	245930	299216	553305	1	696331	548250	534754	571830	302138	1	633581	508245	925470	999386	1.04575e+06	1.47082e+06	1.15249e+06	1.18372e+06	954141	1.03054e+06	246393	1.10608e+06	780992	825356	363823	888941	382601	628788	959054	1.0211e+06
CPD-6627	4-<i>O</i>-methyl-DIBOA-glucoside	1.20694e+06	849123	1.88771e+06	944486	1101877	2.23594e+06	2.33166e+06	1.78786e+06	2248330	2.18741e+06	1.73514e+06	1.57813e+06	1.52743e+06	1.84267e+06	1.7943e+06	1.56504e+06	1.62217e+06	1.40315e+06	1.7005e+06	1755808	2.17625e+06	3.73742e+06	2576773	2350339	3.1e+06	865049	3.82958e+06	1.89098e+06	1	1	3442337	3.38481e+06	1	1	1	635702	1	633356	629852	628149	738527	628174	1	1	1	2.28891e+06	2.16528e+06	1.71006e+06
CPD-4615	dihydrozeatin-7-<i>N</i>-glucose	1	165376480	1	1	125248376	64349032	1	98932616	78685888	1	104987488	1	97313336	1	88636048	43403608	24845522	38728824	32320116	28984464	57695212	105737528	81993024	84693032	77380880	17260470	124725024	69296024	53233260	41047180	142291440	137439088	142856480	146827008	145893296	104314448	123810048	116057856	108671592	116850280	147809696	100592664	78012152	93208952	87836440	13619069	20256334	14511010
5-HYDROXY-TRYPTOPHAN	5-hydroxy-L-tryptophan	1.22692e+06	1.36643e+06	1.03095e+06	1.27838e+06	1.22042e+06	2827643	2.89286e+06	203742	527927	536139	787359	691088	861143	741210	781747	2.2401e+06	1.83686e+06	1.9192e+06	2.29177e+06	2.33912e+06	1.58121e+06	2537360	2.04062e+06	1.91974e+06	2085177	1.51024e+06	4.01801e+06	1.75205e+06	1.82856e+06	1.91518e+06	354040	2.93424e+06	2.57655e+06	2941507	491361	2.38071e+06	1	1	1	370786	2.1695e+06	2.10944e+06	1.84447e+06	1.84435e+06	1.88409e+06	4.01925e+06	5.9511e+06	4.62633e+06
PHOSPHORIBULOSYL-FORMIMINO-AICAR-P	phosphoribulosylformimino-AICAR-phosphate	221373	86084.2	137368	137970	105421	1	235356	158208	233460	1	130155	1	190618	120034	162663	182912	123014	156403	114915	158041	141861	176262	201349	180984	106291	258021	1	125319	194211	180528	194120	107817	93692.6	134654	177367	124733	136841	181374	172663	126492	135731	135329	82796.5	124301	138434	303959	376849	185128
CPD-8949	tellimagrandin II	1	112168	1	123458	128815	1	1	1	1	1	1	1	1	1	1	1	1	1	1	1	1	1	1	1	1	1	1	1	1	1	79126.1	1	1	1	1	1	1	1	1	1	1	1	1	1	82718.4	257043	1	212906
CPD-14264	3,22-dimethyl-1,2,23,24-tetradehydro-2,3,22,23-tetrahydrosqualene	228665	131426	221471	225348	136901	173727	211616	173562	253711	166183	164112	178900	224623	189579	198495	278120	208749	174973	167159	184195	123751	1	211797	1	123833	238743	100355	196621	226144	201515	225381	191790	90463.8	223418	256905	266905	260700	1	229506	235178	265200	215011	212964	261283	282704	274691	1	283958
L-GULONO-1-4-LACTONE	L-gulono-1,4-lactone	289175	385742	355248	364264	370088	401075	341881	301010	357148	384910	290238	369152	276859	343704	353282	532555	545604	423405	553026	851522	232077	304639	615333	307052	587553	371691	279713	229093	494053	467049	536232	527996	513006	524677	518237	595258	645687	639379	675300	579273	677000	644555	383361	508408	499587	1.07367e+06	575940	496293
CPD-10347	isovitexin 7-O-glucoside	414992	259544	321239	300584	301665	296067	423092	478643	367433	385337	498734	427023	530648	489572	482158	45971184	46788972	47653660	45601856	44440916	39814164	42085416	44243204	43965020	40782036	36052696	42910112	42248200	40110408	36469204	1	1	1	1	1	1	1	1	1	1	1	1	1	1	1	1	41817056	1
CPD-9250	ginsenoside Rb1	889537	783636	596862	793400	763672	718354	895128	1.17792e+06	833334	923723	1.25565e+06	1.17088e+06	1.30084e+06	1.10923e+06	1113271	2.42522e+06	1	2.17486e+06	2.04135e+06	2.18915e+06	2300744	2.42346e+06	2777802	2.61637e+06	2.44049e+06	1.67683e+06	2.45369e+06	2.486e+06	2.0949e+06	1.79781e+06	1	1	1	1	1	1	1	1	1	1	1	1	1	1	1	1.16194e+06	750130	1
DMPBQ	2,3-dimethyl-6-phytyl-1,4-benzoquinol	463540	338854	264739	274307	251973	303241	327363	340616	276023	294890	436406	329485	299565	236437	278560	158768	104365	1	1	103554	106638	101183	161283	1	1	98003.3	279909	169590	1	131471	259776	1	190241	176065	111565	144130	119478	183014	123284	167261	170808	211553	145289	205169	170520	634698	964061	1.02391e+06
CPD-12884	solavetivol	1	792921	129605	687730	413837	332296	315523	357727	1	1	433026	405917	506299	426664	408097	605798	452323	665446	583183	565716	594737	510009	704828	648713	594629	325385	640984	801757	649961	455871	1	342917	326687	353012	1	359055	231888	322386	1	309941	305291	368346	217871	300566	305294	523517	434404	420527
CPD-11606	stigmasterol 3-O-&beta;-D-glucoside	1	3.51266e+06	11504109	4.06357e+06	3.60458e+06	3192206	3155930	4088971	3.44224e+06	3.47788e+06	3.57415e+06	3.16034e+06	1	3.31201e+06	3168487	1	12900479	14952229	13044611	1	8786985	1	15102165	1	7.46693e+06	1	7.95274e+06	1	1	1	14500595	11870853	1	15148912	15728931	17100752	1	1	16445112	1	16489116	15003356	14018271	1	17167112	1	18705126	12967459
CPD-716	teasterone	449973	272266	329157	398151	367258	1	477173	401405	484952	360262	386805	1	465489	420733	416479	567818	439147	552455	405987	522165	434833	509973	472809	520383	399881	510406	441192	420813	488341	445233	482620	464491	440601	551796	1	594517	558339	577518	504184	511177	531888	488394	492634	645192	636820	616044	1	651926
CPD-15393	2'-deoxyuridine 3'-monophosphate	1.78632e+06	1.96636e+06	1.51766e+06	2274895	1.03115e+06	3.12994e+06	2.85107e+06	3.13096e+06	2.78439e+06	2.85887e+06	3.01886e+06	3.04545e+06	2.84007e+06	2810166	680005	769346	1	829213	1	1	174711	263640	261627	173531	557020	221159	226037	135089	158047	257539	607946	623474	537012	808791	590014	697731	690102	570628	686510	645853	1011998	1.21597e+06	973099	753424	715487	609397	216627	353685
CPD-8914	(1H-indol-3-yl)-<i>N</i>-methylmethanamine	634412	1	583784	1	1	476227	799000	927652	806458	816275	740286	778682	887571	776042	802751	491603	365594	493729	424972	393353	292286	383684	419362	382397	334040	1	591885	394400	300425	221690	1.03725e+06	896384	567467	1.09458e+06	1.0921e+06	1.15608e+06	1.31335e+06	1.42797e+06	1.34087e+06	1.32856e+06	1.29757e+06	1.21942e+06	553900	1.00316e+06	1.02965e+06	686808	845378	797697
NYSTOSE	1,1-kestotetraose	1.0687e+06	1.11494e+06	995383	958425	919449	1.26527e+06	1.2578e+06	1.26985e+06	1.15538e+06	1.20677e+06	2736081	1.25295e+06	1.00811e+06	968762	1130373	1	407411	308143	251274	250353	1	232818	240785	223704	225617	136835	262726	187550	240060	133641	279116	479819	338906	346346	372898	177623	124790	88907.5	165740	151563	116049	119110	105273	106644	114671	882927	807695	1.00555e+06
CPD-7655	octyl &beta;-D-glucopyranoside	616581	320139	1	395703	441322	1	551002	489979	590170	555056	465356	560654	520724	494740	508811	789090	1.03922e+06	876731	838460	756757	621870	460692	782048	664938	537993	947142	452373	803482	794700	782218	699135	624254	632079	229262	647784	107046	1	503005	1	99257	552258	533053	486287	1	1	1	1	334748
CPDQT-413	(<i>E</i>)-&omega;-(methylsulfanyl)heptyl-thiohydroximate	774665	710386	883885	1	653659	1	1	148139	810045	125794	822767	794258	786326	731157	724532	154943	1	1	73094.7	81001.4	1	102292	636603	89236.5	592594	1	174328	77610.2	535071	1	145235	135445	131084	144469	151845	157322	176248	162196	165739	155487	182750	140403	164112	153127	192928	1	626384	571137
CPD-6221	gibberellin A<sub>13</sub>	1	368710	2.39246e+06	2.55797e+06	1.82307e+06	1.20056e+06	1190571	1	1.20521e+06	1.0879e+06	1.07464e+06	894157	786098	1	1	1	1	1	1	1	1	1	1	1	1	1	1	1	1	1	475905	423541	1	486412	1	468306	537231	1	503577	337956	246273	330027	498472	429406	420799	1	1	1
CPD-8728	isopimara-7,15-dienal	1	1	1	1	1	1	1	1	1	948399	1	1	1	1	1	1	1	1	1	1	891778	739797	984861	1	854625	736047	1.17627e+06	808076	793958	733534	1	1	242844	1	1	334142	1	1.06537e+06	642183	700491	1	1	704462	1	1	1.13829e+06	1.07716e+06	1.92629e+06
MANNOSE-6P	&alpha;-D-mannopyranose 6-phosphate	562600	602283	586565	584830	553103	516988	580377	592248	567706	581238	616319	611531	610840	614057	600910	515504	1	521183	475439	459009	515056	489985	547211	540810	541618	456303	705461	473536	509220	484984	401449	1	1	1	474846	496160	1	1	491819	1	1	1	1	532118	1	709894	655972	1
CPD-8088	1-linoleoyl-2-oleoyl-phosphatidylcholine	5.27963e+06	6.63149e+06	2.28481e+06	5.97784e+06	5420329	1.05378e+06	2766987	3.6289e+06	1.08821e+06	2201473	4319086	2.88482e+06	2.20376e+06	2.60532e+06	3.92585e+06	3.36849e+06	1	3.4022e+06	1	1	274599	538284	959644	1	392480	1	1	1	1	1	1	1	32384784	13888715	12552593	3.15778e+06	3.68112e+06	7370748	3.80498e+06	4.11739e+06	1	3.87646e+06	1	781887	3508237	2518061	14022945	10818141
5-METHYLTHIOADENOSINE	<i>S</i>-methyl-5'-thioadenosine	18286934	12301398	14411673	11887176	10812324	1	17862076	19076862	17315110	17731704	19646278	21459772	18724928	19379460	19488574	8825561	7507520	8943139	8029349	7.6912e+06	9260756	12856179	11229068	11531473	10711943	6827209	13474654	10122111	8965898	7.84251e+06	30486402	33247966	34607288	33916908	34159064	1	3.34146e+06	1	36978728	37023468	1	7017575	9664044	10012404	5.48234e+06	31953182	30542436	34557816
CPD-8722	dehydroabietadienol	1	1	1	1	1	1	1	1	1	948399	1	1	1	1	1	1	1	1	1	1	891778	739797	984861	1	854625	736047	1.17627e+06	808076	793958	733534	1	1	242844	1	1	334142	1	1.06537e+06	642183	700491	1	1	704462	1	1	1.13829e+06	1.07716e+06	1.92629e+06
CPD-170	stachyose	1.0687e+06	1.11494e+06	995383	958425	919449	1.26527e+06	1.2578e+06	1.26985e+06	1.15538e+06	1.20677e+06	2736081	1.25295e+06	1.00811e+06	968762	1130373	1	407411	308143	251274	250353	1	232818	240785	223704	225617	136835	262726	187550	240060	133641	279116	479819	338906	346346	372898	177623	124790	88907.5	165740	151563	116049	119110	105273	106644	114671	882927	807695	1.00555e+06
CPD-9304	(<i>E</i>) 1-propenylsulfenate	7110636	1.6991e+06	2.60784e+06	3.19464e+06	1.375e+06	3.99198e+06	3.77217e+06	4.06274e+06	516113	1.05742e+06	4451698	4.19291e+06	3.48979e+06	3.50295e+06	3.5713e+06	766957	655434	761672	406030	200080	1	228371	321671	227296	1	1	553350	154757	147091	347416	393285	337791	962820	629181	556483	1.11061e+06	1.15053e+06	452362	291083	1.63728e+06	1.42929e+06	1.05365e+06	220629	287830	227154	3.19136e+06	916629	813350
CPD-11938	1D-<i>myo</i>-inositol 1,5-bis(diphosphate) 2,3,4,6-tetrakisphosphate	1	9974411	6585744	9923873	1	1	264410	233685	256206	233858	255410	245486	254493	7.44857e+06	1	408154	1	1	322285	329057	166193	1	112967	118364	143731	114595	1	132316	100640	101810	5.24518e+06	27667190	681815	755108	739570	624015	590763	590551	575075	535557	390459	441195	615472	549297	585871	6.91249e+06	443740	3.26153e+06
ENT-COPALYL-DIPHOSPHATE	(-)-<i>ent</i>-copalyl diphosphate	1	1	1	1	1	1	1	1	1	1	1	1	1	1	1	1	305546	169653	180793	187868	776797	692333	1	914149	725221	1	707974	828748	1	1	714596	794794	833340	700821	732369	791315	670476	696263	787915	659509	640470	656928	762031	624000	644068	168389	1	159688
CPD-8184	chrysin	1	1	1	1	1	1	1	1	1	1	1	1	1	1	1	1	1	175065	174793	151453	411842	483460	1	404420	432606	1	592398	220662	171262	361841	742041	887280	749527	840034	819545	1.20116e+06	1.1603e+06	1	750741	1.09762e+06	1.1707e+06	1.19067e+06	1	1	1135871	1	1	1
CPD-19434	(4a<i>S</i>,10b<i>R</i>)-noroxomaritidine	548030	276386	1	355444	1	643682	401782	662072	400761	406450	462534	1	391592	419624	420015	1	1	1	1	1.6025e+06	667516	908798	786287	738014	821338	544315	998534	1.86083e+06	488602	1	18698900	18564700	19976790	459815	19965024	265179	20157342	20542254	20250006	19821718	19303458	287049	18118212	17097656	17710544	4.73617e+06	5.42115e+06	7.75448e+06
CPD-11641	4-methylumbelliferyl glucoside	18462396	10739497	19208480	15135000	14631249	1	20912232	18987954	18243572	1	1	24050132	20580612	1	1	4.89516e+06	6038437	5.88703e+06	5133373	4812729	1	5.53116e+06	5.18737e+06	5300804	4.80617e+06	4439680	1	1	5.4726e+06	1	934727	1	1	1	1.37233e+06	1.18055e+06	1.65606e+06	1.11586e+06	1.13114e+06	1.14856e+06	3.23061e+06	1	1.56261e+06	1.69683e+06	1.35174e+06	345276	586260	333168
XYLITOL	xylitol	1	1	1	1	1	1	590246	679040	1	1	1	793139	1	766399	1	1.30778e+06	717598	270012	226995	211392	276614	1	233308	219003	195025	510561	259359	1	189651	180943	899108	904371	773090	964740	1	1	971875	944006	1	1	920787	1.21501e+06	1.04265e+06	1.20506e+06	1.14631e+06	1	1.16099e+06	1.33542e+06
CPD-14821	quercetin-3-gentiotrioside	1.11552e+06	959907	1.01048e+06	1.01341e+06	989597	8677519	1.51456e+06	2.06908e+06	1.63637e+06	1.54104e+06	1.35062e+06	1.36244e+06	1.55155e+06	1.24583e+06	1.35079e+06	1	204233	1	1	141907	191124	270922	249469	279250	272920	198447	126962	149672	210221	182208	309868	355736	401269	356956	1.42015e+06	1	1	358362	1	333378	2.89834e+06	172448	2.59574e+06	2.4117e+06	2.29324e+06	1.80202e+06	1	393835
CPD-659	L-arogenate	622654	1.08665e+06	478724	852593	548436	1	430544	374456	403678	393138	459532	417625	499458	442163	490492	175947	1.07352e+06	241845	214370	1	1	923778	1	734459	1	1	1	1	1	1	252937	165894	318776	283006	294113	276338	504808	305230	1	1	438959	472775	527112	467148	475015	1	1	1
OH-HEXANOYL-COA	(<i>S</i>)-3-hydroxyhexanoyl-CoA	201686	203629	1	160980	134280	1	1	159901	128360	131424	116408	1	175875	1	1	1	1	1	1	1	1	1	1	1	1	1	1	1	1	1	1	1	1	1	1	1	1	1	1	1	1	1	1	1	1	717564	1	703894
DELTA-TOCOPHEROL	&delta;-tocopherol	752508	1.01427e+06	1	847211	725122	720103	720371	814147	723979	740883	584761	545197	641340	567567	578751	259822	1	927945	1	150742	214190	891081	878927	252401	176601	1	187066	284197	370794	1	304978	207087	175946	300700	328627	882587	788962	955514	331599	1.07136e+06	1.01612e+06	930262	808429	252611	921194	288668	399475	273764
CPD-2748	nornicotine	1.83719e+06	1.45681e+06	1.11427e+06	1328477	1.35951e+06	917803	1.28579e+06	1.43228e+06	1.27721e+06	1.36583e+06	953736	1.13743e+06	1.00923e+06	1.16046e+06	1.19544e+06	330400	346331	1.16122e+06	692048	302253	21970232	33378200	1	32447810	28986300	343882	370322	1	43140276	43888708	136439296	141206144	138265840	134855040	139522352	80767736	68051208	60816696	69658344	70235640	76185704	87371816	70015952	70177336	76195040	19333626	19178914	27490678
CPD-10515	(9R,10S)-dihydroxystearate	2.98133e+06	2794615	2.63477e+06	3.13516e+06	2809051	2765368	2.78932e+06	2.6391e+06	2.64311e+06	2.59604e+06	2.94832e+06	2.97321e+06	2.94719e+06	3.07308e+06	2.80153e+06	2.56012e+06	2613964	2.65913e+06	2.67585e+06	2.58443e+06	2.43396e+06	2.7235e+06	2.82876e+06	2.73928e+06	2.52922e+06	2.37274e+06	2784484	2.69751e+06	2706106	2.473e+06	1.66304e+06	1908056	2.1899e+06	2014058	2170395	2.1249e+06	1.82029e+06	1997230	2.02622e+06	2.10365e+06	2.28003e+06	2.2463e+06	2232309	2.09687e+06	2.2739e+06	2.30989e+06	2.23636e+06	2238142
CPD-8912	(-)-matairesinol	1	2.433e+06	1	1	2305264	1	1835237	1.7939e+06	1.6718e+06	1.78559e+06	2.08418e+06	578659	1	704226	1	1.61354e+06	1915778	2.09014e+06	1.60064e+06	1.78732e+06	1.79352e+06	1	1	2.14965e+06	1.98055e+06	2.16354e+06	1	2.20248e+06	1	1	2253096	2094032	2085399	745368	766433	823461	875848	881511	842748	1	666479	574858	754590	841173	767938	3.80716e+06	4738613	4.33063e+06
CPD-16782	chelerythrine	778637	1.22429e+06	3.10759e+06	3.38343e+06	3.05982e+06	1.42414e+06	1.15597e+06	1.30858e+06	1.16817e+06	1.88804e+06	1.21367e+06	3.06666e+06	1.11841e+06	480233	1.76033e+06	587584	2.99534e+06	443253	394942	128597	421902	401248	311436	384643	476283	1	369485	238590	192244	137990	2.34239e+06	2.369e+06	2.15203e+06	223698	2.42846e+06	2.04935e+06	195295	165643	1.94521e+06	203172	314143	2421093	1	202337	1.42569e+06	997357	1.00019e+06	910667
CPD-14378	dehydrospermidine	943335	5941388	644520	5.61693e+06	1.03884e+06	3.56117e+06	722672	3.7004e+06	819385	3.15446e+06	2.48791e+06	616644	3033915	2.9604e+06	2.55224e+06	424311	576878	267451	656759	295734	760195	403956	522329	440058	500186	375904	576746	503163	432049	340989	2.03407e+06	1.24218e+06	446353	669980	708705	822073	2.42759e+06	1.20075e+06	1.99497e+06	2.68694e+06	4.2858e+06	2.57048e+06	1.50775e+06	2703178	2926902	3.81093e+06	2483480	2.92409e+06
DITHIOTHREITOL	L-dithiothreitol	1	1	1	1	1	263365	1	1	1	1	1	1	1	1	1	532712	371398	308536	362294	359614	428123	792724	495609	473193	512453	256947	700196	561593	529426	348788	191151	453093	446797	350824	1	764759	441623	505556	504235	321224	714923	1.08638e+06	389324	448338	901638	283421	327798	202468
CPD-16701	8&beta;-hydroxy-germacra-1(10),4,11(13)-trien-12-oate	572964	1	325243	572311	294774	293467	272892	264641	275608	270059	308450	306332	259248	1	281813	186970	166403	196322	146176	1586114	1.47413e+06	87637.7	1707180	1.58989e+06	92740.2	262393	74649.9	1.54301e+06	1.55782e+06	122595	679323	608778	577100	661369	668492	784693	782922	761609	795556	815578	933392	93988.2	899435	636568	119496	512389	553311	301480
CPD-12237	4-coumaroyl-3-hydroxyagmatine	358531	1	1	1	1	1	1	521515	1	1	249411	590902	222113	1	545477	866328	1.261e+06	1.11191e+06	1	1	706487	580815	920296	733176	609604	1.11163e+06	325950	816400	903593	1.31086e+06	905712	388909	7.17851e+06	7187210	667083	434618	543216	431879	446433	452549	509768	409618	418313	442925	370080	212489	235853	288571
CPD-10734	3-deoxy-D-<i>glycero</i>-D-<i>galacto</i>-non-2-ulopyranosonate	1	1	1	1	1	122426	1	1	1	1	1	1	1	1	1	409930	170982	1	1	291154	522743	645352	522586	600869	550200	412589	606698	488849	468353	448033	1	1	349085	296991	1	304596	277248	1	304270	293435	1	280648	297298	267373	277645	4.22263e+06	1	3.95804e+06
PROPIONYL_ADENYLATE	(propanoyl)adenylate	211510	203922	189623	220652	215367	196005	214588	1	1	1	1	1	316127	644824	227010	1	376523	236763	694526	711267	1.12329e+06	337645	320291	381106	345999	1	319402	289628	732942	912963	758562	664263	654678	461508	744218	713179	1	720975	1	1	513030	1.57875e+06	1.4139e+06	650730	703385	896340	1195078	1.05411e+06
CPD-12702	(<i>R</i>)-mandelonitrile	1	1	120715	80783.3	1	159482	1	149190	1	173790	1	122243	127311	128089	131847	828377	891136	3757930	3.73429e+06	3.62206e+06	3.30872e+06	1610306	2.14369e+06	825001	939901	3.10223e+06	3.56448e+06	788923	1.33045e+06	3.1547e+06	729639	701421	717858	788198	797205	974407	918433	572781	591934	591571	592307	547586	894138	1	899333	285424	431887	297765
P-CHLOROPHENYLALANINE	p-chlorophenylalanine	181653	115027	184088	112218	125374	471400	401019	379701	462839	397073	267440	334020	297185	343825	335489	959321	1001899	774413	1.00318e+06	955589	1.38007e+06	1585396	1529397	1.36217e+06	1.55555e+06	1.76924e+06	1.93513e+06	1.54495e+06	1.66593e+06	1.88809e+06	496645	447102	716474	468227	466849	511182	746595	641559	665235	608448	957356	769946	1.04447e+06	1332415	1.37617e+06	1.24614e+06	1.40985e+06	1.63407e+06
CPDQT-463	1-hydroxy-3-indolylmethyl glucosinolate	636730	514108	474970	435630	496326	549468	486732	524447	444247	564048	638582	555243	641785	540629	568994	144906	1	1	97932.3	81079.6	110152	92071.6	1	1	101657	1	102019	99826.4	73227.8	78721.9	254790	269855	229059	246012	233570	251896	259927	229810	253251	246475	220181	248480	287948	307919	287777	1	232302	239629
CPD-11837	24-epicathasterone	118408512	1	80835800	1	108158200	106149704	128549936	139288400	118787376	1	115144840	124184208	122183136	1	1	6.12158e+06	1	1	1	6278140	4.73178e+06	6100057	6011926	1	4047997	6.4296e+06	1	4.58133e+06	6067932	6.10506e+06	1	4432859	1	5095789	5.65014e+06	5361129	5.25606e+06	6022257	5.76502e+06	6034702	5.31637e+06	5.16499e+06	4.88938e+06	5614927	5976730	913858	856253	908759
CPD0-1312	pyrimidin-2-one-ribonucleoside	936202	521028	732173	430078	524682	717875	850347	477446	553909	371442	922383	720196	1.08775e+06	850128	911178	246612	173590	17628472	247053	181269	265292	1.96816e+06	351913	510507	1.52367e+06	247865	314160	406557	336873	273170	718935	757626	984962	264296	935747	1.21683e+06	1.12505e+06	1.24115e+06	1.39795e+06	1193982	1.02833e+06	1.64476e+06	828008	1.05964e+06	1.05077e+06	1.38954e+06	2320629	1975428
CPD-6782	D-<i>myo</i>-inositol (2,3,4) trisphosphate	866292	885226	913028	818063	826264	925518	900281	954581	920962	907739	907779	911090	885190	900946	902717	768445	868275	796864	780871	756006	877476	1.04787e+06	1.03071e+06	1.01445e+06	954688	802960	1.17806e+06	950658	871120	826635	514169	555356	533829	518336	536672	614352	532742	573978	524108	536152	477536	515598	620816	591214	549042	845752	895330	804692
DIFLUOROMETHYLORNITHINE	difluoromethylornithine	266037808	282798624	228047184	273748192	247969184	1	150497840	154626240	148560880	155993968	208843136	177148224	206354736	187195456	183018032	71195520	102225584	92615288	75042472	71687136	22224132	33380584	37409384	32765626	28918416	48536108	48034716	39443512	43143648	44733636	136489120	141175456	138361584	134894768	137966880	80942336	68193192	60526312	69747496	70388080	76274200	87407328	70118880	70286704	75263368	19475186	19267644	27531180
TRIFLUOROMETHIONINE	trifluoromethionine	88695.4	70682.6	89149.4	70176.4	75866.5	74400.1	113137	127507	111792	116849	133201	114491	123143	112666	110897	96402.1	73716.8	87822.7	78608.1	80210.4	126648	163582	138332	135077	148998	1	200946	124297	96814.2	75148.4	174974	184732	191991	189701	202869	183986	190798	200378	205190	202139	184294	169544	175313	164576	145730	191498	156500	177678
CPD-20263	7-[(2S)-2-amino-2-carboxylatoethyl]-5-hydroxy-2H-1,4-benzothiazine-3-carboxylate	230442	372743	334272	160232	193454	542794	495675	406414	1.99335e+06	535784	573517	529213	467423	535145	490725	2.12574e+06	1.06204e+06	1664850	1.59051e+06	1.4148e+06	1.64633e+06	2.41372e+06	1.87805e+06	1.94343e+06	2.08285e+06	873687	4.33663e+06	1.75656e+06	1.3504e+06	1.15794e+06	886606	858389	916910	911022	903188	782060	748783	731690	713738	739339	625513	819252	934711	987591	970274	2.95252e+06	643497	1
CPD-14995	kaempferol 3-<i>O</i>-(4",6"-<i>O</i>-di-<i>p</i>-coumaroyl)-glucoside	2.26668e+06	1	1.2786e+06	1.34607e+06	1.29642e+06	2.49526e+06	1.97889e+06	1.70978e+06	2.37368e+06	2330738	2032042	2704322	2.77189e+06	1.32479e+06	2450643	1.50106e+06	1.86761e+06	1.90362e+06	557482	822307	982571	1.00608e+06	1.53395e+06	799488	728782	770638	2659128	1	1	1	704576	823520	748504	715805	694386	866313	854544	812603	776498	1.44126e+06	958504	401820	687738	306902	747728	221219	168700	137810
CPD-16762	gossypetin 7-<i>O</i>-glucoside	1	1	1	1	1	89328.4	1	1	144479	122026	112309	81308.6	1	142414	107796	1	1	1	1	1	1	1	1	1	1	1	1	1	1	1	215708	210368	251894	221187	216718	261347	252540	277822	249090	242335	175434	179889	240713	200284	1	1	1.09521e+06	942576
15-DIDEOXY-15-IMINO-D-GALACTITOL	1,5-dideoxy-1,5-imino-D-galactitol	2.19138e+06	1.8573e+06	2278052	2060080	2.15301e+06	4.27771e+06	2.38201e+06	2214680	2.43217e+06	2.44657e+06	2.32043e+06	2.55537e+06	3.22687e+06	2.5239e+06	2.42766e+06	5.64043e+06	8990479	7485754	7.20689e+06	7548750	6767021	8762940	8622205	8164297	7931975	10223604	10969899	8127314	9106225	9501962	1	1	1.50555e+06	1228445	1.26841e+06	1.99334e+06	2.33868e+06	2.01918e+06	1.35636e+06	1.96234e+06	2.65483e+06	2.72209e+06	2.71082e+06	3.08275e+06	3177514	3.07038e+06	4.52028e+06	3.41575e+06
CPD-19421	4'-<i>O</i>-methylnorbelladine	1.71013e+06	1190352	1.35162e+06	1.23414e+06	1.26753e+06	1.46108e+06	1.64603e+06	1.82195e+06	1667615	1.54658e+06	1.65365e+06	1.44002e+06	1596836	1.50083e+06	1.47055e+06	665656	827228	735842	779502	693487	705452	788529	776323	745396	773341	559039	1040818	701986	637383	623023	1.48305e+06	1.27155e+06	1.3059e+06	1.31333e+06	1.34095e+06	1.29145e+06	1.47625e+06	1.37717e+06	1.42113e+06	1.2804e+06	1.56763e+06	1411089	1.22401e+06	1156322	1.16395e+06	258085	2.11103e+06	2.46797e+06
UMP	UMP	139504	1	148208	164580	157806	135644	152024	144484	145512	131074	113619	113725	120211	128413	132179	1	1	1	1	1	1	1	1	148723	1	103314	163457	119720	1	116761	565538	583630	537788	548217	527750	501352	495914	456953	426851	427730	454727	500959	535653	630701	612241	206584	1	1
DELTA1-PIPERIDEINE-2-6-DICARBOXYLATE	(<i>S</i>)-2,3,4,5-tetrahydrodipicolinate	253726	248591	258277	244016	259409	243081	250549	251006	243286	281601	288562	295725	290725	287992	279671	210053	364716	83321.2	271853	215184	359671	546358	437416	438327	79643	95205.3	819450	66337.5	387228	337280	176702	172619	180939	214027	183870	193676	173905	85263.5	176726	179713	91907.4	203305	211308	201318	215192	229489	250628	220500
CPD-14945	3,7,3',4',5'-pentamethylmyricetin	1	396778	1	128847	985787	1	499958	366216	505819	1	450955	466303	1	951421	453609	340057	1	1	251271	460989	291470	338030	107223	263772	253271	185665	757246	246890	199385	195659	1	480320	421576	455160	442674	497571	529657	486268	476273	479015	742906	601710	535760	671768	687352	786908	917561	519860
CPD-12112	salicyl-CoA	659135	1	623969	1	622702	641514	874418	1.04322e+06	1	773614	1	1.10042e+06	1	905625	856936	1	1	1	1	1	1	1	1	1	1	1	1	1	1	1	3.86515e+06	3.53172e+06	3.69347e+06	2.97337e+06	3.43551e+06	3135555	3.34841e+06	2.96443e+06	2.65724e+06	3.69465e+06	3.05443e+06	2814355	2.98468e+06	3.14657e+06	2.9065e+06	1	1	1
CPD-14528	2-phenylethyl &beta;-<i>D</i>-glucopyranoside	479104	4.02029e+06	3446775	350838	363154	2.49776e+06	2.71331e+06	2661570	2.42887e+06	3.36326e+06	3194314	3.06263e+06	1	3643127	3.23381e+06	2.17877e+06	2.3339e+06	2.07785e+06	390205	2.0671e+06	2.50534e+06	2.87787e+06	2466292	2812540	2.69369e+06	2.23576e+06	2582523	2.24225e+06	2.30714e+06	2.21374e+06	2.01823e+06	2390372	1.4558e+06	1.69316e+06	1.85901e+06	1.92872e+06	1.67636e+06	1.28397e+06	1412944	1.32502e+06	2.40484e+06	3.10648e+06	3.43547e+06	4.17482e+06	4328624	6549933	5807950	5689956
CPD-7846	(<i>S</i>)-<i>cis</i>-<i>N</i>-methylstylopine	1	1	1	1	1	1	1	1	1	1	1	1	1	1	1	1.04308e+06	1	1	1	296431	1	1	1.78469e+06	721855	1	1	136937	1	1	1	1.45959e+06	1	1.30123e+06	1.29774e+06	1.30881e+06	1	1.54878e+06	1	1	1	1	1	1.60499e+06	1.54259e+06	1.45279e+06	1.10218e+06	1.04151e+06	897984
CPD-13025	guanosine 2'-monophosphate	1	1	1	1	1	1	280058	239896	313397	283926	1	1	1	236186	1	167358	1	1	1	1	167887	218287	163141	169548	193659	1	334894	1	1	123145	1	1	1	1	213833	1	1	192379	1	200434	1	120562	161915	1	1	3.42086e+06	4.007e+06	4.03757e+06
CPD-12025	Se-methyl-Se-L-methionine	1	383057	337134	343816	385524	161654	248888	315957	123993	391420	394521	221445	388138	329055	294547	1	1	393803	397107	105342	1	344919	1	1	1	1	1	1	1	1	462620	487144	462958	830679	863240	820164	893858	893411	982630	881457	900952	877006	729182	1	543622	764622	321682	256535
CPD-280	glutarate semialdehyde	531338	302316	565798	583220	318723	343434	722275	220004	603174	599991	572835	430126	572237	547870	664921	357226	1	182151	392090	1	82455	95432.5	171665	204329	1	78499.6	526226	128852	1	1	524112	155485	520515	477790	439401	103153	270551	417890	100762	380366	357409	392700	196016	272474	153785	260894	450525	96269.4
CPD-4483	3-methyl-4-<i>trans</i>-hydroxy-2-butenal	166855	161710	185742	1	220751	1	1	190480	1	191414	228963	1	1	219029	211222	152202	144412	165579	153161	151947	154275	168620	166640	161212	129779	137513	179380	149323	138878	141906	1	1	1	1	143645	1	125628	116235	118184	1	123275	135767	143510	139069	125294	153508	214790	182432
L-PANTOATE	(R)-pantoate	2.7473e+06	2409671	16068136	20708010	2913123	2.58786e+06	1	1.98738e+06	2.52896e+06	2.53422e+06	2378314	2.6958e+06	2.13744e+06	2.51754e+06	3.03281e+06	3.93594e+06	5.80232e+06	5.22864e+06	4233911	4182761	1.40667e+06	2.0622e+06	2.27729e+06	1.93143e+06	1	3020569	2.75991e+06	1.09356e+06	2.62041e+06	2.73542e+06	7932653	8113572	7908714	7.93417e+06	8.23452e+06	4.90056e+06	4254646	3859534	4.3474e+06	4276218	4554956	5246387	4.3728e+06	4.26577e+06	4.78848e+06	796708	1.04949e+06	842630
CPD-19604	(S)-coreximine	2.70938e+06	2196363	3.34669e+06	2.58712e+06	2.70521e+06	2.80273e+06	2642922	2.18905e+06	2.41558e+06	2.47475e+06	2.02206e+06	2021941	1.94486e+06	2160929	2086462	1.34541e+06	1.31779e+06	1.93615e+06	1.42206e+06	1.44169e+06	1.42744e+06	1345848	1.34631e+06	2.49118e+06	2.75206e+06	1.09042e+06	1.88192e+06	1.47625e+06	1.28768e+06	1.12639e+06	9975683	9506910	8999414	8888168	7823437	7.11676e+06	8026307	6878683	7.65978e+06	7652080	279299	7.4677e+06	7.32073e+06	8619236	177384	874900	644513	679019
CPDQT-36	3-[(3'-methylsulfanyl)propyl]malate	218868	196710	186603	186907	182445	213499	213415	259240	254414	208133	165437	179666	168511	141231	154291	1	130344	1	1	1	95290	1	119019	277717	257174	207148	331539	84599.2	1	1	653937	591673	546590	735490	669293	245666	949171	211191	622400	235205	262380	256134	240763	255736	110325	858894	867149	713948
CPD-13373	10',6-diapocarotene-10',6-dial	2.10877e+06	18317094	5.3387e+06	17065712	12425755	7722062	7096598	8607035	6.80568e+06	7.44101e+06	11172276	12385687	11372486	11400602	10764374	19030596	25851824	20873602	20109312	16195591	3.82344e+06	2.19472e+06	4.72483e+06	3.91429e+06	3302636	1.47471e+06	841252	6064862	3579533	1817538	186651	165038	155444	1	1	1	188933	1	1	1	243723	221584	1	201140	1	880569	823094	845321
ATP	ATP	180731	122681	125263	114550	96930.5	85799.1	161968	129665	173261	1	1	1	140634	1	1	168033	111481	148095	131958	178021	135181	181561	179451	172757	110552	202014	125602	130806	167882	1	172749	103698	99105.4	149401	185088	159110	155436	184515	159093	188515	163997	139509	169027	156960	185707	236634	299108	196738
CPD-14829	(13<i>S</i>,14<i>R</i>)-13-<i>O</i>-acetyl-1-hydroxy-<i>N</i>-methylcanadine	922063	2.0436e+06	2.24505e+06	2.17776e+06	2270754	1.69332e+06	1.97294e+06	1.81026e+06	1.72875e+06	1	2.16e+06	2269232	2.22526e+06	2.18748e+06	2097399	4.67131e+06	5.68353e+06	5.21552e+06	5.60801e+06	4.7866e+06	3.78052e+06	4.85345e+06	5.4974e+06	6.03728e+06	5656206	6118249	6970118	5217991	6.09803e+06	4276937	162916	655928	1.04235e+06	885891	828314	1.08912e+06	471538	328574	531587	1.26324e+06	419762	473669	1.03781e+06	559903	893687	1.78365e+06	1.91664e+06	1.68038e+06
CPD-7860	3-hydroxyechinenone	2.30588e+06	2243795	1.76124e+06	2442241	2.21618e+06	1.83002e+06	1.92445e+06	2.16475e+06	2.08077e+06	1.87675e+06	2.18625e+06	2.29959e+06	2.61065e+06	2.21073e+06	1.87892e+06	7457699	11945233	10893771	9275480	8457659	6.42152e+06	7243860	8541139	8007996	7087781	5.01214e+06	8168989	7.19331e+06	6136975	5.26013e+06	2.27837e+06	1.96822e+06	2.05606e+06	1.9148e+06	2.04067e+06	2.21179e+06	2.34995e+06	2.207e+06	2.05556e+06	1885485	1.82761e+06	1789789	2.51819e+06	1	1	4.04334e+06	3691182	4.09949e+06
SUCCINYL-OH-CYCLOHEXADIENE-COOH	(1<i>S</i>,6<i>R</i>)-2-succinyl-6-hydroxy-2,4-cyclohexadiene-1-carboxylate	541535	426903	515094	135678	541374	1	678566	246187	730019	870347	361895	517558	282983	1	220960	310733	461932	376302	378425	387730	417303	1	437626	409575	327019	377675	1	527166	271965	308671	248842	618916	603920	619258	629154	696253	701441	717366	741111	698138	920413	988572	839174	929769	1.99327e+06	263333	1	390259
CPD-15024	quercetin 3-<i>O</i>-gentiobioside-7-<i>O</i>-rhamnoside	4454749	3.10863e+06	3.10183e+06	3632905	3453139	3.10646e+06	1	5.72558e+06	3.30916e+06	4201677	3.89999e+06	3.40703e+06	4554551	3442962	3.75879e+06	4.46879e+06	1	5.0599e+06	4751400	4.89306e+06	4.833e+06	6.27002e+06	1	5704772	5.61485e+06	2.5986e+06	1	4.30546e+06	3.95054e+06	1	6797876	1	1	7.07377e+06	1	6314468	6.17955e+06	6810581	6092012	6587435	5955734	6.18973e+06	1	5189393	4.99752e+06	1	243838	321558
DGMP	dGMP	3.07642e+06	2252819	2.71156e+06	2297565	2.38039e+06	3192265	3802655	5163307	4.21668e+06	4.19035e+06	3.92986e+06	3.90259e+06	3.9393e+06	3.67953e+06	3.40898e+06	300568	689385	861485	550547	472041	296302	149497	453767	320310	222103	624731	155579	433663	434442	160318	206515	206760	222010	208309	236700	211048	229124	229272	221086	196706	185693	112258	192568	183027	167931	134101	102140	92515.9
CPD-19435	(4a<i>R</i>,10b<i>S</i>)-noroxomaritidine	548030	276386	1	355444	1	643682	401782	662072	400761	406450	462534	1	391592	419624	420015	1	1	1	1	1.6025e+06	667516	908798	786287	738014	821338	544315	998534	1.86083e+06	488602	1	18698900	18564700	19976790	459815	19965024	265179	20157342	20542254	20250006	19821718	19303458	287049	18118212	17097656	17710544	4.73617e+06	5.42115e+06	7.75448e+06
CPD-8764	(<i>E</i>,<i>E</i>)-&alpha;-farnesene	3.00291e+06	1.79855e+06	2641920	2.68833e+06	1876402	4837976	5726793	4.39309e+06	3.94043e+06	4274355	3.17965e+06	3.36398e+06	4.60515e+06	3.76839e+06	4.46876e+06	5524468	4651462	4605685	4628660	6.10347e+06	4.35353e+06	6084463	4.9726e+06	5.14065e+06	4.12983e+06	5113652	4.96459e+06	4.05105e+06	5.96944e+06	5946712	4.15771e+06	3.41028e+06	3.39399e+06	3855451	4435904	4.15064e+06	5.46112e+06	5195423	5.42288e+06	4443041	4.21271e+06	3724064	4809641	5033616	5.83571e+06	5.06882e+06	6.59947e+06	5.03934e+06
4-HYDROXY-BUTYRYL-COA	4-hydroxybutanoyl-CoA	659825	664820	624145	631228	657412	658428	893510	1.0951e+06	827352	753373	1070900	1167330	1169295	967311	939550	1	1	1	1	1	1	1	1	1	1	1	1	1	1	1	1	1	1	1	1	1	1	1	1	1	1	1	1	1	1	1826490	1	3.34379e+06
CPD0-1598	moiramide B	921982	1.18336e+06	274265	734762	997766	272965	3244357	3.37762e+06	3.15358e+06	204413	3123161	3362600	3.38806e+06	139711	3.02837e+06	1.36771e+06	1983454	882257	1.99142e+06	1.51811e+06	379087	1.06449e+06	787604	447790	1.21273e+06	448768	537476	463092	548694	541463	2.14437e+06	2241837	2.88556e+06	1843722	2.03054e+06	2.22703e+06	2890691	3.32408e+06	1.88932e+06	3.06056e+06	2.54332e+06	2183763	2.11995e+06	2.07699e+06	2.0671e+06	3.30092e+06	2.85036e+06	3.75537e+06
CPD-15711	&beta;-D-mannopyranose 6-phosphate	562600	602283	586565	584830	553103	516988	580377	592248	567706	581238	616319	611531	610840	614057	600910	515504	1	521183	475439	459009	515056	489985	547211	540810	541618	456303	705461	473536	509220	484984	401449	1	1	1	474846	496160	1	1	491819	1	1	1	1	532118	1	709894	655972	1
CPD-9777	ecgonine methyl ester	1.66818e+06	1.63527e+06	1.60462e+06	1.46139e+06	1.75513e+06	1.15867e+06	901539	977912	985520	978820	1.09644e+06	1114675	1.75978e+06	1.06896e+06	1.08061e+06	313387	202874	279609	245930	299216	553305	1	696331	548250	534754	571830	302138	1	633581	508245	925470	999386	1.04575e+06	1.47082e+06	1.15249e+06	1.18372e+06	954141	1.03054e+06	246393	1.10608e+06	780992	825356	363823	888941	382601	628788	959054	1.0211e+06
CPD-12845	<i>N</i>-debenzoyl-(3'-<i>RS</i>)-2'-deoxytaxol	1.11773e+06	1.31092e+06	1.65403e+06	1.40087e+06	1.29538e+06	1.4051e+06	1.28795e+06	1.41749e+06	1.54484e+06	1.5271e+06	1.61801e+06	1.68419e+06	1.56803e+06	1.52863e+06	1.58056e+06	255053	212732	250240	202777	299885	246483	209066	284852	299020	286042	1	199116	293575	297676	271927	2.62621e+06	1	1	2442727	2.65325e+06	2.492e+06	1	1.77743e+06	1.76894e+06	1	1.60745e+06	1.79041e+06	1.74698e+06	1.92905e+06	2.02735e+06	266907	174768	118623
CPD-194	4-nitrophenyl phosphate	1808484	1701758	1.99761e+06	1.70069e+06	1682170	2.38765e+06	2.30973e+06	2476788	2751823	2354267	1.76127e+06	1.78123e+06	1.91807e+06	1.65673e+06	1.8161e+06	1.94613e+06	2780945	2.18007e+06	2.46973e+06	2.17501e+06	4.25578e+06	5.16271e+06	4.54056e+06	4246513	4621514	3822691	5206144	4643649	4623770	4.44419e+06	2.2946e+06	1915557	1.62048e+06	2.74057e+06	2.47718e+06	3.40153e+06	3787082	3.73173e+06	4.15942e+06	4455840	6602303	5.6843e+06	3.09993e+06	3.58832e+06	3.55245e+06	1.21528e+06	1.49504e+06	1.33046e+06
CPD-10256	5-pentadecatrienyl resorcinol	293201	116594	165966	148721	89755.9	1.9358e+06	2290583	2.43889e+06	2.06474e+06	2294523	124997	117799	2.74661e+06	233437	179317	2719486	3.76632e+06	123344	3.0698e+06	3.05343e+06	2.22028e+06	1.57285e+06	2311055	2.21954e+06	1.94361e+06	99331.9	1.35473e+06	2549637	2695320	2.72119e+06	784756	709707	910334	691784	681550	682942	651926	594726	580093	536629	463153	502417	736873	744981	739584	1740600	1.56881e+06	1.57581e+06
CPD0-2106	3-oxooctanoyl-CoA	97686.1	103208	1	96364.6	1	1	77226.5	83241	108396	1	72321.3	105278	88128	81804.6	1	1	80360.2	78974.9	1	1	1	1	1	75334.5	1	1	107389	1	1	1	149793	127224	130762	130578	163588	188784	216237	222708	209567	133795	173486	152411	161222	180599	174837	195935	189088	143036
CPD-8919	17-oxosparteine	401469	347238	485411	1	752126	1	466511	489336	442663	463339	581480	628061	572560	558590	497224	291659	394635	400672	306415	291462	340970	387231	528721	464621	422012	1	734120	642371	434477	275884	406783	266520	279445	313295	313768	160406	268826	216071	225400	190491	263869	224934	235554	218540	263948	378959	1	177058
CPD-9476	16-alpha-hydroxygypsogenate	270955	341594	363505	337829	339866	228774	157628	262125	239342	336430	192090	193618	316611	278454	228607	164335	151960	169919	165846	183849	185245	222746	200172	216018	211672	100246	208468	174776	198217	170597	441964	425818	424195	349768	364708	281999	244037	271955	167341	102377	1	93217.2	341097	351617	393856	373018	386408	326977
CPD-7193	epi-cholestanol	2.46405e+06	1.8704e+06	2.00624e+06	2.59065e+06	1	2162320	2935576	2.28431e+06	2.46678e+06	2.02953e+06	2.14927e+06	1.91095e+06	2.53112e+06	2.11542e+06	2.06412e+06	2834618	2.27394e+06	2722722	1	2731750	2.20107e+06	2.86817e+06	2790505	2.89153e+06	2.02511e+06	2.73478e+06	2.21508e+06	2.02169e+06	2.558e+06	2375231	287249	182106	187365	136130	153076	155309	155222	158646	115779	2720744	2565053	2.39773e+06	239095	1	197624	1	406927	393024
CPD-7535	9,15,9'-tri-<i>cis</i>-&zeta;-carotene	1.24875e+06	616565	666603	677950	533581	695605	968584	708464	948864	650243	607586	559537	778126	637519	711410	2.41486e+06	2848834	2.08495e+06	1.73409e+06	1.84079e+06	1.18173e+06	1.06338e+06	1.13587e+06	1.09599e+06	931100	2.31158e+06	617857	635147	1.86777e+06	1.79925e+06	1.09236e+06	146681	220821	167177	178511	1.00891e+06	1.03664e+06	1.19258e+06	1.13324e+06	1.174e+06	1103141	949142	1.17147e+06	1.13948e+06	1	1.57821e+06	1.94923e+06	1.1929e+06
P-HYDROXY-PHENYLPYRUVATE	3-(4-hydroxyphenyl)pyruvate	7101932	7.12435e+06	7.21825e+06	7.18729e+06	7.23365e+06	2.52815e+06	6.68482e+06	6.45741e+06	6117637	7163960	7.37055e+06	7098625	6.98123e+06	7086292	7210556	3.35016e+06	3.09668e+06	3.36815e+06	701662	3.18089e+06	2.70632e+06	6.76993e+06	2.70553e+06	4575591	4.9307e+06	2531110	4.28974e+06	2846158	2.71479e+06	11409780	5.70483e+06	5610425	1	5.88673e+06	5486748	1	1	1	6.13949e+06	6.0874e+06	6382900	6.84747e+06	6546596	6867287	1	2.33336e+06	2.15724e+06	2211124
CPD-8829	cibacron blue 3GA	763699	157800	852231	178026	150118	718305	123438	622722	635118	667776	778669	267509	143580	996180	164900	1	1	834885	737300	1	762479	1.01711e+06	965660	991584	595124	1.19458e+06	648352	683598	988007	1.03211e+06	1050098	432202	450791	1	1002460	761296	826008	1	946487	978140	887393	72920.5	79323.7	1	1	2.06552e+06	139743	907943
CPD-10512	16-oxo-palmitate	1	1.12394e+06	1	1	1	1538826	1.59018e+06	1.40071e+06	1	1	1	1	1.50114e+06	1.2828e+06	1	962130	1.14435e+06	1.30264e+06	1.0647e+06	1.28433e+06	1.38217e+06	1.596e+06	1.65847e+06	1.65003e+06	1.51331e+06	1448375	1.60127e+06	1.55901e+06	1.61326e+06	1.56662e+06	1594143	1.26168e+06	1.60955e+06	978746	1.57557e+06	1550310	1.42912e+06	1.51694e+06	1.63235e+06	1.60741e+06	1.23821e+06	1.4505e+06	1.36631e+06	1.40364e+06	1.26308e+06	1.48217e+06	1266179	1.47932e+06
CPD-633	gentisate	1.94128e+06	2.83636e+06	1.77121e+06	2.50683e+06	2278666	1.71118e+06	1958450	2.08033e+06	1.99332e+06	2.12818e+06	1.89746e+06	2.24854e+06	1.82414e+06	2.31815e+06	2.15529e+06	1.22373e+06	1.19285e+06	1.02074e+06	1.28196e+06	769939	573334	1286374	729581	743273	647470	822948	1398628	637771	404690	311836	213229	182095	259169	254953	332276	255969	200769	255481	183081	721646	418216	482471	235776	105089	278941	2747511	769305	1
CPD0-1117	nicotinamide hypoxanthine dinucleotide	569295	507166	583882	542929	514971	599494	559345	456376	522856	599420	574259	567795	522196	501001	569592	227360	1	1	83306.9	88703.4	238836	1	75404.3	171840	85626.4	276118	84140.5	82857.4	99802.5	267668	138553	152815	135509	145036	136133	155190	138391	143193	1	153614	137104	135048	1	124638	130151	416958	348993	336432
CPD-10283	3-oxobehenoyl-CoA	1.35262e+06	923910	1.70956e+06	824317	132583	1.48777e+06	2.49115e+06	2.8792e+06	2.62468e+06	1.89298e+06	1	1	1	1.5801e+06	1.64065e+06	1	1	1	251439	1	372323	1.08339e+06	611745	706856	1.05977e+06	1	1.09927e+06	745406	501721	248439	153792	1	301846	233947	1	241838	200549	249672	209575	239826	1	1	118294	1	1	2327897	1774770	2.23569e+06
CPD-8238	(+)-&beta;-barbatene	3.00291e+06	1.79855e+06	2641920	2.68833e+06	1876402	4837976	5726793	4.39309e+06	3.94043e+06	4274355	3.17965e+06	3.36398e+06	4.60515e+06	3.76839e+06	4.46876e+06	5524468	4651462	4605685	4628660	6.10347e+06	4.35353e+06	6084463	4.9726e+06	5.14065e+06	4.12983e+06	5113652	4.96459e+06	4.05105e+06	5.96944e+06	5946712	4.15771e+06	3.41028e+06	3.39399e+06	3855451	4435904	4.15064e+06	5.46112e+06	5195423	5.42288e+06	4443041	4.21271e+06	3724064	4809641	5033616	5.83571e+06	5.06882e+06	6.59947e+06	5.03934e+06
D-MYO-INOSITOL-4-PHOSPHATE	1D-<i>myo</i>-inositol 4-monophosphate	562600	602283	586565	584830	553103	516988	580377	592248	567706	581238	616319	611531	610840	614057	600910	515504	1	521183	475439	459009	515056	489985	547211	540810	541618	456303	705461	473536	509220	484984	401449	1	1	1	474846	496160	1	1	491819	1	1	1	1	532118	1	709894	655972	1
CPD-15700	<i>aldehydo</i>-D-arabinose	680341	626570	745551	1	607881	1.49461e+06	779599	786691	779682	763768	1	1	745045	1	1.16544e+06	1.13605e+06	1.07197e+06	1	1	1	1.37669e+06	1.54434e+06	1588013	1.54967e+06	1.35765e+06	1.63641e+06	2.15016e+06	1020038	1.60511e+06	1.45452e+06	1.23174e+06	1.22179e+06	967766	786606	636726	962532	708592	595415	768755	717028	785803	669969	499099	543942	537214	1.48986e+06	1.88921e+06	1.65717e+06
CPD-1131	2-formylbenzoate	2.43172e+06	2174293	2.39286e+06	3.76713e+06	2.23685e+06	3.81131e+06	2256002	2.40321e+06	2.03295e+06	2.44974e+06	2.25758e+06	3.91994e+06	3.98957e+06	2.4349e+06	4.03309e+06	3.27469e+06	2.12197e+06	3355707	3135100	2.05039e+06	2.02615e+06	3.51913e+06	2506490	2.57157e+06	2306901	1.45738e+06	3.49777e+06	3.17228e+06	3.55877e+06	2.82041e+06	3.87528e+06	3.161e+06	3.30089e+06	1	3578448	2.26957e+06	2.21975e+06	2.28016e+06	3318395	1.89143e+06	3332166	2.97739e+06	2.87286e+06	2.85048e+06	3.19231e+06	3.2071e+06	2.86629e+06	2.4236e+06
CPD-14900	porifersta-5,7-dienol	4206132	4643589	3821133	5453185	5.27576e+06	3.06475e+06	3250099	2711427	2.77055e+06	3.00762e+06	3.22629e+06	3.27231e+06	3.91643e+06	3.94936e+06	3.32494e+06	3.00795e+06	1	2931300	2444197	3.00257e+06	2.2316e+06	3169893	2.96693e+06	3417342	2.23275e+06	2.48621e+06	2.22737e+06	2.15695e+06	2.7032e+06	2.41578e+06	3590470	2.89166e+06	2.61924e+06	2.55141e+06	2890942	2.73583e+06	2.48353e+06	2.38798e+06	2386115	2.53001e+06	2.08355e+06	2.16281e+06	3.12157e+06	3.37776e+06	3483451	6.7701e+06	7382935	5.14449e+06
CPD-4205	<i>N</i><sup>6</sup>-(&Delta;<sup>2</sup>-isopentenyl)-adenosine 5'-monophosphate	895669	862304	1.13947e+06	812971	826710	1	1.47965e+06	1.57916e+06	1.54049e+06	1.41547e+06	1.43804e+06	1.33002e+06	1.27208e+06	1406135	1.27904e+06	221301	208462	240860	195552	195983	86411.2	469541	365737	113737	105970	80492.7	497075	103473	91216.7	84387.2	180124	183844	173746	194871	175789	183401	171775	195709	199329	193397	185184	198631	195026	203866	191859	143852	168967	129431
CPD-10447	2-hydroxylamino-4,6-dinitrotoluene	1	1	1	1	1	1	1	1	1	1	1	1	1	1	1	123283	121619	93850.5	129662	149995	162157	177650	162357	166263	163610	154044	242937	234509	213066	155269	518878	445616	402841	457300	401434	593950	634140	489361	524100	565438	866968	763352	685656	805398	822623	589177	427634	437643
CPD-17346	(11Z,14Z)-3-oxoicosadienoyl-CoA	187006	204208	176601	225274	230814	171082	142483	162288	1	1	199602	210228	1	220848	1	114008	121429	132331	109048	112479	106782	165514	135579	165756	140980	1	157294	107179	102688	76717.8	294809	310520	310583	222308	232386	226363	217734	198938	119840	105401	1	71896.4	308335	302398	310922	439330	445095	461495
CO-A	coenzyme A	1	1	1	1	1	1	1	1	1	1	1	1	1	1	1	1	1	1	1	1	1	1	1	1	1	1	1	1	1	1	1	598049	766559	293693	325117	209187	163491	152022	1	1	1	1	463284	477100	1	1	1	1
CPD-440	<i>N</i>-feruloyltyramine	743481	1.64617e+06	514793	1	1.07332e+06	378294	408264	364532	360255	381940	724109	465907	775824	634749	594490	8338817	23351056	143271	14655981	10074235	3.74864e+06	5.96323e+06	4.18554e+06	3.93542e+06	3.08685e+06	1	1.51918e+06	3.74863e+06	5.36095e+06	4578779	274342	270259	274096	289572	281869	275693	257007	1	256177	1	566473	1	244055	233901	1	1.1251e+06	999964	1.11611e+06
CPD-18093	pelargonidin 5-<i>O</i>-&beta;-<i>D</i>-glucoside 3-<i>O</i>-&beta;-<i>D</i>-sambubioside	56587316	56719804	56208308	54598408	55056312	24730204	60128564	64014352	58514616	58028360	63985920	59027408	59180108	59364792	58489308	10635913	1	1	1	14023929	19036932	19081374	17556408	18974844	18611782	1	20299130	17870914	18982268	20270514	3870410	4.29334e+06	4.01237e+06	4272574	4114888	4797303	4501212	4.58254e+06	4223662	4.38033e+06	4.22225e+06	4.75017e+06	4682146	5161830	4.71822e+06	264380	722385	1.01519e+06
CPD-4894	(+)-&alpha;-thujene	1	196244	310018	177836	198175	233027	277995	276973	265732	270968	199969	231481	230482	200807	107846	353583	198769	310957	269168	269852	282734	285595	422147	359484	309633	276330	458259	510462	369559	291912	265659	266787	187470	226520	228725	1	345119	411351	409547	459352	186676	1	1	1	147721	279918	269567	220413
CPD-6626	curcumin 4',4''-O-&beta;-D-digentiobioside	1049119	1.35179e+06	94568.9	1.62308e+06	1.67127e+06	1.16505e+06	158924	84166.4	770349	99395	133933	139125	156811	245172	191684	1.12331e+06	1.73825e+06	1.3226e+06	1.64228e+06	1.39e+06	1328301	2.41818e+06	1.92935e+06	2.17298e+06	2.31012e+06	794538	2.48401e+06	1.70962e+06	1.38433e+06	1.07186e+06	1	234851	314810	1	254269	1	260887	255726	212024	218442	170779	168019	1	242384	246514	248752	202912	1
SINAPATE	sinapate	1	84019.9	79205.2	91552.3	116667	1	161756	140788	151204	104701	86803.4	119262	138023	123487	111660	1970574	2305583	2.18381e+06	2.09721e+06	2.05456e+06	1.80842e+06	1.91074e+06	1.92888e+06	1.96548e+06	1.94803e+06	1.74652e+06	1.92126e+06	1.88738e+06	1.86904e+06	1.76679e+06	673311	648228	644856	1	694999	387589	271544	301742	1	1	1	1	662530	267357	299119	648573	885624	132674
CPD-18128	arabidopaldehyde	82038.6	163656	1.45788e+06	1.7572e+06	1646996	1.50065e+06	1.76106e+06	1.67882e+06	1.68647e+06	1.87256e+06	1.85828e+06	2.01418e+06	1.73541e+06	1.90411e+06	1.83815e+06	1.24203e+06	1.16752e+06	1.0191e+06	1.2069e+06	500625	1	402068	1.1711e+06	448269	480057	1	1.25847e+06	117407	124335	163663	217150	151994	169899	120335	441386	128559	1	659000	590444	523864	320658	417885	530047	487136	432922	263346	234996	233714
CPD-453	4-(&beta;-D-glucosyloxy)benzoate	20081794	18699222	20333872	19590890	19490282	20214950	21503482	5.02511e+06	21051142	21288602	20647990	20391650	20562728	19660244	19768932	2.82171e+06	3.00923e+06	2.67266e+06	3.30208e+06	3152445	11259208	3.68871e+06	12421482	2.60758e+06	2618885	2.60527e+06	3.59107e+06	12372314	11263957	2.67017e+06	213005	522967	547294	314581	294639	460717	458094	444052	459578	476651	256542	244861	409449	1	1	7662169	7243490	7017404
CPD-8647	4-hydroxyphenylbutan-2-one	1	1	1	1	1	1	1	1	1	1	1	1	1	1	1	386262	1	397368	1	325664	1	1	209006	1	166535	126508	149052	1	133064	115641	1	1	1	585400	613822	1	470670	572569	544460	543347	1	1	1	1	1	1	1	458513
CPD-7059	narirutin	260285	214014	262330	235143	236420	255481	300182	289703	270685	274084	285873	305595	258988	257432	279416	1	518033	288768	285353	250818	1	81717.6	102057	75052.9	89494.5	1	127615	1	83841.4	1	23425748	25650554	29215098	413412	384090	31142818	29442276	35667588	31633368	31180968	223930	304168	32373938	28670846	29680580	380694	914995	1.19818e+06
CPD-15778	5-(hydroxymethyl)-2-methyl-4(1H)-pyrimidinone	4.25292e+06	1	1	1	1	3133294	2241293	4761706	3372655	3.48817e+06	4760122	4.60666e+06	3415394	4.48925e+06	4402967	1	1	4056417	1	4543287	3501185	1	1	3532681	1	1	3.97813e+06	3969442	3407937	1	3.03869e+06	3.01041e+06	3.08081e+06	2.74985e+06	3.21036e+06	2834596	2896851	2.06245e+06	2.48863e+06	2.47012e+06	2.6327e+06	2.31544e+06	2.53145e+06	2.79296e+06	2.32384e+06	5.22694e+06	5785235	5099041
CPD-9087	geranylgeraniol	141719	127134	1	108314	103008	1	72486.3	102166	1	82451.5	122953	117403	85724.3	111233	99893.6	126681	137517	151507	1	90953.4	1	81702.8	128366	89693.1	1	96325.1	202099	1	1	1	1	1	1	1	1	1	1	1	1	1	1	1	1	1	1	279282	215520	234892
CPD-9622	robustaquinone H	5242233	3.64651e+06	7083633	3.3544e+06	4.40103e+06	8113910	631222	6.72507e+06	735355	6.9189e+06	6118482	5579782	5900963	5605122	5860899	1.98203e+06	1.87022e+06	1.80908e+06	2.04967e+06	1.83147e+06	2331575	3.75894e+06	2.86873e+06	2.77884e+06	3039601	1.63707e+06	4.28276e+06	2.74615e+06	2.32999e+06	2190964	1.68612e+06	1	1.50514e+06	1653474	1.61258e+06	1.83666e+06	1.86438e+06	1.71274e+06	1.80098e+06	1.81315e+06	2054393	1.95566e+06	1.78642e+06	1.93515e+06	1.80646e+06	7209883	9442454	1
PAPS	3'-phosphoadenylyl-sulfate	180731	122681	125263	114550	96930.5	85799.1	161968	129665	173261	112677	107789	103077	140634	110598	127144	168033	111481	148095	131958	178021	135181	181561	179451	172757	110552	202014	125602	130806	167882	175969	172749	103698	99105.4	149401	185088	159110	155436	184515	159093	188515	163997	139509	169027	156960	185707	236634	299108	196738
CPD-4662	1-deoxycapsidiol	1	792921	129605	687730	413837	332296	315523	357727	1	1	433026	405917	506299	426664	408097	605798	452323	665446	583183	565716	594737	510009	704828	648713	594629	325385	640984	801757	649961	455871	1	342917	326687	353012	1	359055	231888	322386	1	309941	305291	368346	217871	300566	305294	523517	434404	420527
CPD0-1373	&beta;-(2,6-anhydro-3-deoxy-D-arabino-heptulopyranosid)onate 7-phosphate	227004	225158	218680	227616	241057	143143	82808.9	193638	100597	93506.8	254447	245885	246376	245450	232458	250429	105199	120250	195996	242230	359722	251856	226771	246460	298991	282213	375892	257763	288452	347306	217040	237342	111309	210357	88470.2	150949	156664	145512	151894	139471	179741	190235	196904	247884	226801	176966	207589	269420
CPD-10472	3-dimethylsulfoniopropionaldehyde	1.05258e+06	906640	1.12934e+06	4.59688e+06	1018999	1	1.00963e+06	1.05412e+06	1.14259e+06	1057867	921312	999012	5945507	1.43427e+06	1.21978e+06	1.69396e+06	872023	1.11462e+06	1.65524e+06	1.54848e+06	1.53052e+06	1.77443e+06	1.72101e+06	926684	1.58093e+06	1359780	1.93622e+06	1.72676e+06	1.58723e+06	1.53647e+06	1	2.94815e+06	3176816	2.82541e+06	2.75238e+06	2.68506e+06	1	2770765	1	1	1	1	2.29332e+06	3.0696e+06	2.07268e+06	2029894	2416328	2535195
CPD-9408	2-methylfumaryl-CoA	108406	104905	202252	136602	120932	217300	264717	342912	241763	243846	338297	362306	316967	294855	242924	1	1	1	1	1	1	1	1	1	1	1	1	1	1	1	1	1	1	1	1	1	1	1	1	1	1	1	1	1	1	171324	151844	174144
CPD0-1402	5'-[(3-aminopropyl)-amino]-5'-deoxyadenosine	342268	606620	741484	615431	1	573971	779430	693472	3369302	762131	703022	3.9551e+06	3.62489e+06	3.7098e+06	988590	1.13177e+06	1.64928e+06	1.46743e+06	1.41012e+06	1253749	1	1.67405e+06	1.66748e+06	1.43152e+06	2.05439e+06	2.56779e+06	1.95614e+06	2.20238e+06	1.69129e+06	2.00673e+06	1	1.51933e+06	1	1.59916e+06	1	1	1.55715e+06	1691828	1.81329e+06	1.90969e+06	2.14282e+06	2.41852e+06	2748731	1.40211e+06	212405	410918	406082	325469
GUAZATINE	guazatine	234054	1	174616	210489	181230	1	227199	1	230086	292852	1	1	1	1	192019	8712699	7130811	8.26115e+06	393983	8558741	392573	9399725	495702	1	381448	306146	7.53214e+06	6.6096e+06	9031245	392185	7.90642e+06	231182	205049	264233	317632	291837	9491531	9538233	8904144	9328880	9159156	8617935	210972	273824	291767	446653	536005	435006
CPD-1302	5-methyltetrahydropteroyl tri-L-glutamate	1	1	1	1	1	1	759920	812732	724602	801899	1	800502	877443	1.0007e+06	876086	380609	499972	152011	384640	412358	552408	1	194618	495935	1	509558	1	459075	510481	517373	4077888	4.18923e+06	3.84639e+06	3.40657e+06	3.7896e+06	3.56989e+06	3.58401e+06	3.23724e+06	3.07315e+06	2.96317e+06	3.28468e+06	3.82445e+06	5145345	5.69664e+06	5631642	1	1	1
1-METHOXY-3-INDOLYLMETHYL-GLUCOSINOLATE	neoglucobrassicin	1	587864	1	492984	525451	1	1	1	1	1	1	1	1	1	1	191471	190504	215246	185222	192628	70799.7	179105	79430.4	73632	1	1	1	73699.5	1	1	704957	704602	674913	717106	630466	664597	644070	625123	598451	583237	586205	628042	659343	734009	712881	182720	1	200524
CPD-13662	(1R)-trans-chrysanthemate	2.28753e+06	2.23745e+06	2576400	2.42716e+06	2.27318e+06	2359032	2.50979e+06	775927	934756	2.57404e+06	1	2.60537e+06	1	2.16559e+06	2.44046e+06	810951	1.45569e+06	2.00441e+06	1.62652e+06	918559	1.30911e+06	1.50706e+06	1.89488e+06	1.66462e+06	1508622	1.23111e+06	1954645	1.60808e+06	1474063	1.29141e+06	1.68572e+06	1697192	1.43891e+06	1.41008e+06	1544850	1.24325e+06	1.07084e+06	979846	1.01172e+06	1.30008e+06	1.81201e+06	1.75126e+06	1.47636e+06	1.49435e+06	1.52923e+06	6400844	5693760	5334202
CPD-10244	(4Z,7Z,10Z,13Z,16Z,19Z)-docosahexaenoate	188724	340892	221004	150408	1	210294	203633	1	131999	224322	196187	540990	218227	1	282972	1	200624	174196	91774.1	184009	1	353818	1	450526	398766	405908	263985	203467	1	1	447589	452335	431892	156025	139835	156657	130966	148115	127971	127142	1	75686.8	120348	207564	156019	898726	757371	659388
PROTOPINE	protopine	1.30551e+06	1	1	985337	1.18572e+06	337673	461474	1	1	1	1	1	1	1	731842	3.48129e+06	4.98943e+06	1	3.94293e+06	4.37224e+06	1	1.9355e+06	1	2.38011e+06	2.04583e+06	1	2243925	1	2.50507e+06	1	6694458	8875438	5868559	6.39096e+06	6931745	9668699	6.90906e+06	6.62915e+06	6766355	7.72646e+06	7.20452e+06	10689083	8.16217e+06	8962314	9222602	2189908	1.78667e+06	1.52393e+06
FAD	FAD	452336	424253	395044	517309	443070	435085	454722	397516	397326	416936	525728	535296	459770	406784	500799	361903	383331	378078	348314	366051	359513	527880	323746	516953	531231	396283	354866	316594	2241992	364718	1	1	1	1	1	1	1	1	1	1	1	1	1	1	1	1.51077e+06	426035	1.18809e+06
CPDQT-28	7-(methylsulfanyl)-2-oxoheptanoate	75877.3	1	80690.2	105829	97066.3	104477	91528.5	128014	76101.1	129507	94361.9	112834	88709.8	104946	112716	150435	251829	220082	200244	208568	180513	247053	241808	230499	211398	147517	286770	203685	196993	156622	386787	384527	461358	415261	411599	415756	365201	483585	430816	412152	339691	366258	413136	370258	345449	364346	556447	531676
CPD-14483	glycyrrhetinate	2.10146e+06	1.72088e+06	1	2.07898e+06	1	1.99324e+06	2.01058e+06	1.96602e+06	1.9316e+06	2.01305e+06	1.98823e+06	1.97486e+06	2.13415e+06	2.09351e+06	2.03722e+06	2.37107e+06	2.17978e+06	1	2.22559e+06	1	1	2.04858e+06	1	1971430	2.07063e+06	2.21928e+06	2234543	1	2.09066e+06	2.04117e+06	1.99422e+06	2.07343e+06	1.98082e+06	2386542	2.31787e+06	2.04737e+06	1	1	2.32982e+06	1.88204e+06	2.08154e+06	2198864	2002823	2.11046e+06	2119665	2.25017e+06	2292915	2.93976e+06
CPD-8753	&beta;-gurjunene	3.00291e+06	1.79855e+06	2641920	2.68833e+06	1876402	4837976	5726793	4.39309e+06	3.94043e+06	4274355	3.17965e+06	3.36398e+06	4.60515e+06	3.76839e+06	4.46876e+06	5524468	4651462	4605685	4628660	6.10347e+06	4.35353e+06	6084463	4.9726e+06	5.14065e+06	4.12983e+06	5113652	4.96459e+06	4.05105e+06	5.96944e+06	5946712	4.15771e+06	3.41028e+06	3.39399e+06	3855451	4435904	4.15064e+06	5.46112e+06	5195423	5.42288e+06	4443041	4.21271e+06	3724064	4809641	5033616	5.83571e+06	5.06882e+06	6.59947e+06	5.03934e+06
CPD-2185	1-linoleoyl-2-(3E)-hexadecenoyl-phosphatidylglycerol	1.57922e+06	1	653227	2.16909e+06	2.2084e+06	1702619	1.9495e+06	1.99781e+06	745412	1	764868	1.60663e+06	778577	1462441	1	1.70032e+06	1.64785e+06	2098046	1.71634e+06	1781126	2.06283e+06	1	2561987	1	1	209769	4428149	1.87671e+06	1.36376e+06	1	1	1.61358e+06	1	865659	2.50146e+06	403928	384661	1.09556e+06	1	1.1707e+06	1	626695	1	546405	1	1	1	2.72081e+06
CPD-7084	phenylthiourea	216567	214542	218588	215963	228434	213259	132035	222418	200587	245829	1	253150	125619	245737	248409	170122	191101	164330	150830	214818	176197	90507.1	187515	189964	183588	163765	218216	180624	106879	93180.9	335135	299822	274450	333926	401624	409746	487440	425442	486872	375080	315523	344685	451236	363678	542499	190222	208094	188425
CPD-9774	4-(1-methyl-5-hydroxy-2-pyrrolidinyl)-3-oxobutanoate methyl ester	534121	411525	320695	381190	323751	271901	333156	552969	349221	353862	562052	412515	402782	536216	470928	1	1	1	1	1	1	1	1	623573	608888	441888	1.17909e+06	760005	612433	1	293929	265848	1	274045	285362	207123	254976	237020	236073	252654	375758	195368	1	1	1	759272	763565	699942
CPD-12852	4&alpha;,14&alpha;-dimethyl-5&alpha;-cholesta-8,24-dien-3&beta;-ol	4206132	4643589	3821133	5453185	5.27576e+06	3.06475e+06	3250099	2711427	2.77055e+06	3.00762e+06	3.22629e+06	3.27231e+06	3.91643e+06	3.94936e+06	3.32494e+06	3.00795e+06	1	2931300	2444197	3.00257e+06	2.2316e+06	3169893	2.96693e+06	3417342	2.23275e+06	2.48621e+06	2.22737e+06	2.15695e+06	2.7032e+06	2.41578e+06	3590470	2.89166e+06	2.61924e+06	2.55141e+06	2890942	2.73583e+06	2.48353e+06	2.38798e+06	2386115	2.53001e+06	2.08355e+06	2.16281e+06	3.12157e+06	3.37776e+06	3483451	6.7701e+06	7382935	5.14449e+06
CPD-14887	3,6,7,4'-tetramethylquercetagetin 3'-<i>O</i>-&beta;-<i>D</i>-glucoside	1	435728	368118	384408	390158	326024	1	372351	1	383351	447110	1	1	380799	385368	1	172345	170470	187888	187029	237050	223354	249698	253928	255232	178423	254330	267533	262829	230640	1.47803e+06	1425903	2.23441e+06	1.81424e+06	1.73455e+06	1.95208e+06	1.92507e+06	2420258	2.08103e+06	2.10313e+06	1.35855e+06	1.31707e+06	1	1	1	1	1	212113
DEOXYURIDINE	2'-deoxyuridine	936202	521028	732173	430078	524682	717875	850347	477446	553909	371442	922383	720196	1.08775e+06	850128	911178	246612	173590	17628472	247053	181269	265292	1.96816e+06	351913	510507	1.52367e+06	247865	314160	406557	336873	273170	718935	757626	984962	264296	935747	1.21683e+06	1.12505e+06	1.24115e+06	1.39795e+06	1193982	1.02833e+06	1.64476e+06	828008	1.05964e+06	1.05077e+06	1.38954e+06	2320629	1975428
CPD1F-462	kaempferol-3,7-bis-<i>O</i>-&alpha;-L-rhamnoside	1	89936.5	129617	139596	469647	469850	156009	553229	131561	146215	79677.6	564787	138879	149174	88924.6	244483	193540	174260	135243	128103	101265	180550	166049	1	138886	107973	198287	124159	124460	199808	10249868	10043252	15401810	12033371	12144647	12431350	13327717	3127904	13526101	13665576	8940788	9121914	12092409	9271265	9180595	1.22369e+06	1281504	1.59577e+06
CPD-9019	5,10-methylenetetrahydropteroate	1	3.08909e+06	322116	4.46828e+06	2504523	305788	282939	1	342214	367857	325494	1	1	237199	1	126234	252723	476978	219542	220382	842857	1.86806e+06	1052739	1.08503e+06	1.21012e+06	347025	1.20419e+06	826956	619476	526095	12437998	15792835	11816080	12119758	12006100	13981541	1	4209877	12500162	2.1104e+06	3.80194e+06	12578081	1.2763e+06	1	1.96119e+06	3462142	4601075	4.3276e+06
threo-ds-iso-citrate	D-isocitrate	128613	205135	94603.2	159269	142478	70867.7	95749.9	123578	90313.8	83525.4	125670	135023	105433	108680	111435	5.87093e+06	416206	279057	259422	258977	1	4061075	2.59819e+06	2.78653e+06	2.90929e+06	388833	115354	4.10787e+06	218282	267218	2409937	4023791	4897548	5865605	1	5.2001e+06	3.68857e+06	5.84411e+06	6.20393e+06	7109211	4.19561e+06	4798824	1899567	1	1	4879464	1	1
CPD-7164	16-methoxytabersonine	115108064	1.13711e+06	144789	769572	71170.3	1	112115856	1	91658592	91194.4	1	103909520	112786736	84899.8	1	1	1110036	1	1	1	1	123773608	96679216	99654784	91388432	1	146472320	82216048	63511120	1	167585104	161957712	166805376	172683888	171969840	122015832	145144736	135468208	126732696	135397904	171794992	120182408	92027408	108988928	100896688	15914512	23736418	16927382
CPD-9693	dalpatein 7-O-&beta;-D-apiofuranosyl-(1->6)-&beta;-D-glucopyranoside	661812	457901	552559	483770	482612	440861	581861	529836	526648	456755	858644	622668	755724	565413	622244	1.62757e+06	1.72967e+06	1.65764e+06	1.60187e+06	1.6305e+06	1.54066e+06	1.50871e+06	1.54126e+06	1.54827e+06	1.51504e+06	1583583	1.49687e+06	1.52812e+06	1549823	1.55183e+06	273791	289712	1	274105	1	217328	295305	239228	228511	234101	1	231260	1	298692	296326	927093	798845	830824
CPD-4609	kinetin	317423	112872	270827	115680	246711	166413	170300	143964	306553	196122	265097	249946	182721	254066	157327	357531	340499	287996	246942	268589	372721	307816	410337	464131	576743	366346	255101	389677	474144	472853	1.09173e+06	1.17568e+06	489042	494695	479569	408119	200610	366063	366770	398071	1.46655e+06	384889	1	243214	266945	3.21912e+06	2.87992e+06	3196781
6-HYDROXYMELLEIN	6-hydroxymellein	1	3581927	1	3.7795e+06	1	1	1	12643553	1	10514183	11695643	11109333	13710116	1	11471071	31855572	1	5305407	1	1	21912090	2.65755e+06	1	18168092	22901752	1	1	1	17848738	1	2.60554e+06	1	3.33769e+06	1	1	38716808	1	1	1	38447416	1	1	1	1	1	1	1	1
CPD-8006	quercetin 7-O-glucoside	139963	124790	109092	202148	1	77199.7	205519	332426	288967	227339	1	175420	170530	204418	1	181204	135743	155713	153503	149576	119775	119502	113530	116551	114435	102066	180609	110344	137586	134859	88281.4	104836	108484	93137.6	99993.4	1	305548	1	144336	153458	116878	1	1	97227.3	86601.3	197489	182895	103848
CPD-8797	(-)-&alpha;-amorphene	3.00291e+06	1.79855e+06	2641920	2.68833e+06	1876402	4837976	5726793	4.39309e+06	3.94043e+06	4274355	3.17965e+06	3.36398e+06	4.60515e+06	3.76839e+06	4.46876e+06	5524468	4651462	4605685	4628660	6.10347e+06	4.35353e+06	6084463	4.9726e+06	5.14065e+06	4.12983e+06	5113652	4.96459e+06	4.05105e+06	5.96944e+06	5946712	4.15771e+06	3.41028e+06	3.39399e+06	3855451	4435904	4.15064e+06	5.46112e+06	5195423	5.42288e+06	4443041	4.21271e+06	3724064	4809641	5033616	5.83571e+06	5.06882e+06	6.59947e+06	5.03934e+06
CPD-4211	prenyl diphosphate	3.43152e+06	3.59084e+06	3.5179e+06	3.70913e+06	3606964	3.24929e+06	3492187	3545678	3.38355e+06	3.4432e+06	4.03355e+06	3.90609e+06	3884195	3.90363e+06	3820931	571711	660023	828545	784211	511318	2750452	2.72113e+06	2956344	3.0427e+06	1	2.56292e+06	3845721	3001745	2804833	2.62821e+06	2563068	2.79241e+06	2740724	2175746	2144403	2810678	1.20865e+06	2.74579e+06	607448	521591	1.76077e+06	961195	220137	279133	554335	2.77137e+06	3958468	3.80042e+06
CPD-12400	(<i>E</i>)-1-(L-cysteinylglycin-<i>S</i>-yl)-<i>N</i>-hydroxy-&omega;-(methylsulfanyl)heptan-1-imine	1	1	1.51169e+06	1.79633e+06	1	1	1.50726e+06	2.23878e+06	1.90813e+06	2.1142e+06	1954084	1.78487e+06	1.63967e+06	1.73323e+06	1.90221e+06	1	1	1	1	1	1	119333	1	1	1	1	1	1	1	1	1.19514e+06	1.27513e+06	749672	358949	1.21247e+06	462421	1	609076	1	1	1	196783	1.32931e+06	1517250	1.43773e+06	1	1	1
CPD0-1716	2-amino-6-hydroxymethyl-7,7-dimethyl-7,8-dihydropteridin-4-one	4.62912e+06	1	3.23038e+06	2.73994e+06	2.95731e+06	1	50874124	4.09816e+06	3.87536e+06	54878948	3.07958e+06	64370724	77370208	70335120	69646216	671432	720544	728955	663486	681005	6.7613e+06	706895	11640783	10145011	8910639	15575734	1.96669e+06	11878338	13179401	1	3805212	3.49323e+06	4227963	3.95828e+06	3.87037e+06	4.13411e+06	4688445	5.09229e+06	4300000	4.47691e+06	3.40003e+06	3.15664e+06	4552046	3.80863e+06	4.08199e+06	1.6287e+06	3442208	3595934
CPD-9977	(6<i>E</i>)-8-hydroxygeranial	1	1.28065e+06	978713	1	1	1.23961e+06	1232593	1.64987e+06	1.06163e+06	1.17191e+06	1.08375e+06	906192	1.0976e+06	1.06614e+06	1.04206e+06	2.96485e+06	3.98494e+06	3.57375e+06	2.13346e+06	1.16797e+06	1267663	1.52727e+06	1.30395e+06	1.63128e+06	1.28173e+06	1340097	1.303e+06	1.27196e+06	1.27803e+06	1.10162e+06	1	1	1.94454e+06	2.17448e+06	2.19923e+06	2.05441e+06	1.97268e+06	1.76621e+06	1.89309e+06	2.01343e+06	1.65018e+06	2.09711e+06	1.69355e+06	1.68884e+06	1.7011e+06	12450319	10305419	16179232
CPD-15798	(S)-tetrahydropapaverine	3158200	2.80275e+06	3.11606e+06	3149605	2874798	3177665	3.22989e+06	3.00822e+06	3046851	3107778	3.12132e+06	3.07868e+06	3126357	4.08935e+06	3.51925e+06	453198	1	3427036	3.2565e+06	3.2142e+06	1.6854e+06	596646	604802	552773	541350	3270211	2.87105e+06	2147155	3.17463e+06	3.20705e+06	3.05117e+06	2.98701e+06	2.98776e+06	3252240	3.13088e+06	3.09861e+06	3123836	3.11371e+06	3.14804e+06	3.28977e+06	3.33604e+06	1	1	3.53357e+06	1	1	1	3.32866e+06
LAUROYLCOA-CPD	lauroyl-CoA	677627	467365	656924	587410	1	535036	696369	629160	700006	512673	551338	626960	800464	629945	648659	202914	201261	236721	248149	274713	1.1827e+06	833778	935889	1.55067e+06	1907626	1558964	1.59804e+06	1.86507e+06	1.70813e+06	1.45274e+06	1.98383e+06	2122889	1.96756e+06	1.73148e+06	1.67344e+06	1883863	1.64689e+06	2.03291e+06	1.97677e+06	1.76098e+06	2.21387e+06	2.21269e+06	2.27451e+06	2345558	2281021	886730	842700	137458
DELTA1-PIPERIDEINE-2-CARBOXYLATE	1-piperideine-2-carboxylate	119634	1	1	1	1	186529	140370	111520	1	140311	1	1	1	1	1	1	354572	485228	474781	1	1	1	1	489434	474436	307555	726581	458483	1	1	1604416	1.80747e+06	1.49541e+06	1.50459e+06	848664	1.57982e+06	1.38153e+06	1245038	1.28984e+06	959255	1.28226e+06	1.44401e+06	1329234	1.63637e+06	1390707	387654	1	1
NONAPRENYL-4-HYDROXYBENZOATE	3-nonaprenyl-4-hydroxybenzoate	260038	568020	288156	503930	486681	175969	477791	1	632525	507270	635846	323806	409216	485444	649660	1332852	1.04667e+06	1.14579e+06	1.23439e+06	1.86887e+06	709491	1.08531e+06	928436	1.35942e+06	979856	241995	671073	402787	395952	1	897694	1	735882	1	1	1	1	1	1	1	1	1	1	1	1	2.48086e+06	511072	474204
PHENYLETHYLAMINE	2-phenylethylamine	214294	201944	389992	242537	285060	250500	295927	305595	268439	263053	1	195736	302906	242242	1	500080	730938	666296	547944	533407	243604	236635	305500	207011	224320	1	273549	291287	194131	193096	460115	401446	430720	444591	498829	457404	468709	452854	462260	491793	675489	626169	423154	713148	463508	398009	485895	549067
CPD-7901	2-tridecanone	481556	765848	298511	554453	509209	332296	315523	233591	199829	217868	114437	163870	92445.4	123278	124818	2.79303e+06	1.58094e+06	2.49878e+06	2203511	2.01658e+06	1.15371e+06	803999	1.444e+06	1.26551e+06	992725	1	1	2.57884e+06	1.32588e+06	534464	1	306784	313569	321641	1	329873	1	310428	1	291759	298204	340056	1	288590	294255	492796	469723	447043
2-CIS6-TRANS-FARNESOL	2-<i>cis</i>,6-<i>trans</i>-farnesol	5.84615e+06	3.44263e+06	6601804	2.17065e+06	4641521	4.83351e+06	8381885	6935909	4190175	7010744	5.11422e+06	5.78205e+06	7.00333e+06	5.88005e+06	6.52506e+06	6.27417e+06	5.95165e+06	5.64144e+06	5.35728e+06	6.79314e+06	4.77917e+06	6.42911e+06	5609794	5676690	4.59429e+06	6.26467e+06	5430632	4728861	6.76075e+06	6790673	4250126	3466323	3.77403e+06	3.93075e+06	4503150	4269125	5.54334e+06	5.28655e+06	5527995	4.55133e+06	4.28139e+06	3.82624e+06	4.89166e+06	5053753	5898121	5182456	6775157	5126030
CPD-4141	24-methyldesmosterol	463933	340719	265962	275027	252399	303241	327363	340988	249146	295813	438224	329573	300037	236712	279171	944788	1.62679e+06	1.41371e+06	1.14982e+06	896568	749385	1.39534e+06	892821	1.06297e+06	1.38456e+06	953073	290744	218674	990987	975188	259663	980708	189938	1.08868e+06	1.21307e+06	143896	1.00296e+06	196974	1.091e+06	1.0665e+06	169579	212045	146470	206171	1.60807e+06	1.03184e+06	1.15499e+06	851740
UTP	UTP	672682	423190	497612	544131	414035	450250	751070	551719	770173	552302	550513	508780	641494	561096	1	788173	547578	694981	618524	778271	654575	859090	801194	779326	490031	916324	602279	581853	748033	785666	740654	493126	413548	768983	805241	689769	703631	824257	784234	901033	778556	642089	762457	729651	840666	1.00214e+06	1.18083e+06	873300
CPD-8089	1-&alpha;-linolenoyl-2-oleoyl-phosphatidylcholine	922560	904404	590528	1	1	646441	1.23733e+06	893797	797324	964444	1.09678e+06	999327	976404	984669	974702	490870	1	437251	327391	7692708	309342	291378	275967	292621	267780	1	482589	1	295374	239207	1.4764e+06	1.86293e+06	1.12485e+06	996837	1.29831e+06	843702	1	1.08335e+06	833189	865662	991974	646436	1.28597e+06	1.04721e+06	1.23844e+06	1.27752e+06	903824	7.06408e+06
CPD-7025	phytyl monophosphate	1.92498e+06	1.77068e+06	1.14888e+06	1.83357e+06	1.55708e+06	1.03797e+06	1373754	1.20315e+06	500724	1219008	1	1.69955e+06	1.48586e+06	1.7064e+06	1.43996e+06	1	1	1	1	1	457886	789319	1	1	1	1	1	652781	1	1	15495308	16977578	14955708	15999749	16179542	16070604	16083033	14617379	15469496	15744290	17850068	17088970	16382882	17651874	17478796	75667648	65372016	56394380
4-AMINO-BUTYRALDEHYDE	4-aminobutanal	3.05261e+06	2.28625e+06	3.45807e+06	2.38667e+06	2.89171e+06	1	3.46318e+06	3.74445e+06	3.63505e+06	3441426	3.34994e+06	3.16343e+06	3.41581e+06	3165992	3.12077e+06	2.01528e+06	2.89826e+06	2816989	7.7481e+06	5992730	1.79467e+06	4.75867e+06	6566275	7.1624e+06	6.05873e+06	5074185	4630856	2.04635e+06	6381181	5.70084e+06	1.17804e+06	2.04809e+06	1.10905e+06	1.44717e+06	1.20493e+06	1.42645e+06	1.72848e+06	1.52762e+06	1.67718e+06	1.82768e+06	1.86928e+06	2.24922e+06	1.45854e+06	1.27749e+06	1.59894e+06	1	1.84048e+06	1.42632e+06
CPD-13081	solasodine 3-O-&beta;-D-glucoside	154293280	1	131809128	139364320	166624864	149546560	146753824	166055904	153068880	152392688	156719216	160868560	156105024	149345472	149154288	4377802	1	458560352	1	1	3.56799e+06	1	4.80599e+06	4295757	418571328	5.17693e+06	395013	3276526	4.47126e+06	4926396	4216649	2.58692e+06	2.39388e+06	3.8381e+06	4286188	3.67814e+06	3.72516e+06	427264	4.07189e+06	4633557	280107	447701	730439	522615	497841	5.91572e+06	6992413	4413636
ALPHA-TOCOPHEROL	&alpha;-tocopherol	3.9835e+06	1	3.81475e+06	1	1	2.97534e+06	3.26128e+06	2.71756e+06	2.77087e+06	3014353	3.2221e+06	3.15314e+06	3.89114e+06	3.91914e+06	3.31088e+06	3.02899e+06	2.37312e+06	2.93833e+06	2.46468e+06	3.01465e+06	2.16178e+06	3187367	2.97691e+06	3.43049e+06	2.23578e+06	2.46569e+06	2233023	2.1626e+06	2.64173e+06	2447929	3.42739e+06	2.72118e+06	2.43311e+06	2398577	2.70767e+06	2588821	2.36856e+06	2168190	2.29524e+06	2447668	1.95394e+06	2.07412e+06	2967816	3255553	3287733	6527827	6873292	4682929
GDP-MANNOSE	GDP-&alpha;-D-mannose	1	1	1	1	1	1	1	1	1	1	1	1	1	1	1	1	1	1	1	1	1	1	1	1	1	1	1	1	1	1	188566	190565	90076.2	1	1	170345	1	159700	164027	160624	1	1	1	1	186532	1	100618	91826.1
3Z-PHYTOCHROMOBILIN	(3Z)-phytochromobilin	947056	1.4217e+06	981096	1290434	1295345	1	498318	571420	510582	531935	725221	617147	648011	586081	555132	1	1	1	1	1	1	1	1	1	1	1	1	1	1	1	1	1	3.14919e+06	3.12234e+06	2963277	2.79608e+06	2.86938e+06	2.79278e+06	1	2547946	2.22384e+06	2.29172e+06	2.86906e+06	3.09177e+06	3.12234e+06	4421489	1	1.34908e+06
CPD-11422	10-hydroxy-&alpha;-humulene	1	792921	129605	687730	413837	332296	315523	357727	1	1	433026	405917	506299	426664	408097	605798	452323	665446	583183	565716	594737	510009	704828	648713	594629	325385	640984	801757	649961	455871	1	342917	326687	353012	1	359055	231888	322386	1	309941	305291	368346	217871	300566	305294	523517	434404	420527
CPD-12173	(<i>S</i>)-3-hydroxy-isobutanoyl-CoA	659825	664820	624145	631228	657412	658428	893510	1.0951e+06	827352	753373	1070900	1167330	1169295	967311	939550	1	1	1	1	1	1	1	1	1	1	1	1	1	1	1	1	1	1	1	1	1	1	1	1	1	1	1	1	1	1	1826490	1	3.34379e+06
2346-TETRAHYDROXYBENZOPHENONE	2,3',4,6-tetrahydroxybenzophenone	2.08828e+06	1.52569e+06	1.34434e+06	1.36197e+06	1.68138e+06	271770	797988	1080862	1.03101e+06	910967	485095	517142	844360	529086	543204	469483	1	429536	449907	547785	829845	1.11696e+06	930679	942171	1.27791e+06	337030	1.02829e+06	965324	708197	530994	481293	561566	784307	1.05005e+06	1.11398e+06	905616	818421	905795	1.26359e+06	770784	803732	639194	792520	420277	583842	2.04965e+06	1.43855e+06	2.48919e+06
TMP	dTMP	18986474	15886970	15617460	13972914	17859856	17840174	23023206	27860470	25646246	22992018	24999798	22367580	18534900	23146558	22371522	115670	121598	1	1	125424	161197	146580	150905	131083	210869	245266	234712	178560	172147	148581	410162	478061	127256	143245	113294	135004	365528	126686	122300	126898	113683	130271	128892	509174	544174	179977	147588	361602
CPD-8092	1-oleoyl-2-&alpha;-linolenoyl-phosphatidylcholine	922560	904404	590528	1	1	646441	1.23733e+06	893797	797324	964444	1.09678e+06	999327	976404	984669	974702	490870	1	437251	327391	7692708	309342	291378	275967	292621	267780	1	482589	1	295374	239207	1.4764e+06	1.86293e+06	1.12485e+06	996837	1.29831e+06	843702	1	1.08335e+06	833189	865662	991974	646436	1.28597e+06	1.04721e+06	1.23844e+06	1.27752e+06	903824	7.06408e+06
CPD-11506	tetraketide pyrone	187412	253657	192637	222745	219538	189318	854123	176545	860587	182611	218464	251572	215588	233038	221762	414290	779765	593137	647741	603113	397964	543061	574384	530149	478432	289018	599960	479399	417563	329167	1	1	1	6234497	6.3265e+06	5157503	4038105	3157740	5773259	5881549	4.7549e+06	1	2.67983e+06	5.46034e+06	3.13494e+06	1.61921e+06	1.63176e+06	1.99784e+06
CPD-13357	(2<i>R</i>)-2,3-dihydroxy-3-methylbutanoate	187810	176540	177287	205213	211893	185460	189758	187149	184491	202112	238449	244506	213629	235740	223605	149835	1	140389	139700	1	139101	171462	151383	142811	1	135401	168122	146937	1	1	134305	123339	139919	161834	124393	134778	109847	115569	108662	119860	1	134102	142076	149675	139533	145000	188824	154947
CHLOROPHYLL-A	chlorophyll <i>a</i>	446121	1	525238	704113	4844804	4861810	664245	866072	665902	768405	677327	800884	837139	690269	552431	1.44135e+06	1886140	6284748	6049887	5.89187e+06	5266929	5.52827e+06	5885737	5830617	5584058	4840581	5.76521e+06	5.55877e+06	5.31997e+06	4.91341e+06	4403332	4481292	4.37094e+06	266819	244760	994339	243482	214146	183419	163940	1	1	330065	268598	198584	706792	769698	17557696
CPD-12927	4&alpha;-formyl-5&alpha;-cholesta-7,24-dien-3&beta;-ol	23385126	1	1	152672512	149005712	151702336	29532158	159385888	148561920	149738224	151589600	152286560	24261182	148078496	151374352	29348634	22358846	1	1	1	23488218	28938134	27457486	28121134	20192588	32272422	1	1	31166398	30663364	1	22601256	20744976	1	1	1	28125774	1	31275256	1	1	1	1	1	1	1	291172	223020
CPD-16561	violdelphin	228647	246625	249680	244560	267991	242143	224889	229782	231914	239453	242925	258768	236756	244329	233264	183568	125483	157552	144064	166468	150331	219823	188024	200633	198944	1	176781	142251	113599	80195.8	285532	280621	270869	311613	316812	302457	301610	322061	294106	301488	249966	298335	243145	279169	277970	316437	319604	309757
DIHYDRO-THYMINE	5,6-dihydrothymine	1	1.05287e+06	1	983588	995940	1	1.25666e+06	1	1330816	1	1	1	950864	1.09484e+06	1	1	1	4736520	3.76062e+06	4259302	3.08177e+06	1.97844e+06	3176751	2909771	2.29476e+06	5.6329e+06	1.19336e+06	3.3406e+06	1	1	5.22144e+06	4.83981e+06	7.27783e+06	7735735	6129164	2.35499e+06	2650332	3.02585e+06	2.64311e+06	2.63023e+06	1.40202e+06	1471165	1	4604708	4837533	1.05459e+06	1.26735e+06	1.24673e+06
N-DELTA-PHOSPHONOACETYL-L-ORNITHINE	<i>N</i>-&delta;-(phosphonoacetyl)-L-ornithine	1	1	1	1	1	1	1	1	1	1	1	1	1	1	1	261995	214157	191795	283516	289709	413094	499438	391345	404436	440832	109826	606619	387254	346666	365114	636549	571224	975180	555294	606474	552437	640923	661441	506967	509445	599872	1.09622e+06	578140	636160	610710	453480	174377	204923
CPD0-1153	<i>N</i>-heptylpantothenamide	281348	249490	172044	259437	241930	163163	174612	172065	172216	211380	285454	452330	306299	303485	289285	278812	365257	329960	276771	291729	159476	121702	152502	142158	1	250408	1	156235	200177	203955	217626	200541	389869	226714	231804	264421	227948	252175	243383	259429	226084	233799	297745	296216	288085	208413	195308	164349
ANDROST4ENE	androst-4-ene-3,17-dione	830318	818920	916548	1.15481e+06	1068324	799610	858630	879900	911042	810840	270598	1.13562e+06	318705	992295	292111	2105712	519455	503017	438258	1	2235074	1	1	1	1	1	1.28428e+06	1	1	1	461860	336596	328712	363000	378036	331039	364960	328859	346819	340618	185468	404545	309469	366195	311465	1	1.24148e+06	867350
CPD-8675	celosianin I	577313	383463	530451	479003	376610	516679	711108	644144	712352	482152	529061	565518	752418	579877	598802	506354	429965	525381	410914	423102	468243	518196	454619	361298	360076	1	417794	447577	520013	694010	235973	199215	212358	465761	519945	654861	646214	560734	667396	630426	661242	639466	348152	459331	459607	611914	597750	444680
CPD-14443	(2S,4S)-4-hydroxy-2,3,4,5-tetrahydrodipicolinate	227271	12329485	11987159	248217	221453	10638739	11632727	11830316	11113162	11605402	13043251	12834087	12816044	12777696	12514218	8944510	7174353	9461723	89347.5	8.36564e+06	8579123	284660	215251	218490	157197	105988	421922	232053	276778	279223	7850991	8580265	8497113	8730386	8278434	8958005	7861175	8609348	7907645	7.9768e+06	366658	7.5772e+06	8965164	161732	8.21365e+06	12425342	12651238	11967303
2-OXOHEXANOATE	2-oxohexanoate	1.9404e+06	1934365	1.72798e+06	1.82207e+06	1.82966e+06	2094479	1.95622e+06	2.15558e+06	2123807	2.29305e+06	2.37402e+06	2.06211e+06	2.59114e+06	2307599	2447700	975262	1151314	1.06235e+06	1.72787e+06	854681	680467	583443	715318	722445	528888	1.19528e+06	1876844	879372	1.00959e+06	1.15223e+06	551429	615138	168920	150596	504286	154128	131434	138346	136978	125431	119374	386993	124735	136915	105455	929614	1.14094e+06	951864
CPD-4576	4&alpha;-formyl-4&beta;-methyl-5&alpha;-cholesta-8,24-dien-3&beta;-ol	1	2.39222e+06	2.26867e+06	2667594	1	2265948	1	2.48641e+06	1.41774e+06	158037	2533248	2227064	2.79127e+06	2.40293e+06	2.70443e+06	1276737	5.02824e+06	4746944	4157196	3.86705e+06	2762091	426756	476558	663027	502013	2.35164e+06	316692	361273	2528324	2.21755e+06	3.14309e+06	739179	2.10308e+06	1.24175e+06	3.28335e+06	1.28861e+06	1.22928e+06	1.16888e+06	1.21757e+06	4.20415e+06	1.2666e+06	1.21742e+06	1	1	1.33052e+06	3.54643e+06	1.70577e+06	205789
CPD-10214	mesifurane (enol form)	7302785	6.89748e+06	5726311	5655262	6.47412e+06	1	1	3.01615e+06	3.93013e+06	3.33364e+06	1	1	3.67364e+06	3576766	1	1	1	1	1	1	1	4320788	1	4510677	1	1	1	4.78387e+06	1	1	2.46982e+06	3106303	3.01207e+06	2.59641e+06	2.95585e+06	2.98139e+06	2.76786e+06	1	2.63166e+06	2.68789e+06	2686927	2164762	2.13941e+06	1	1	6.32508e+06	6113657	6.0967e+06
KDO	3-deoxy-&alpha;-D-<i>manno</i>-2-octulosonate	178659	1	215148	1	121306	257484	282223	187553	287125	244293	175586	212647	147547	145614	150849	494598	480901	444250	540069	1042280	602686	1.22656e+06	622833	1.11696e+06	1.12403e+06	1048811	906753	513835	477666	1054697	670637	654872	665086	634796	603174	670077	643349	592683	625777	656536	678792	603608	525702	588207	561683	587974	479794	578109
GLUTACONYL-COA	(<i>E</i>)-glutaconyl-CoA	108406	104905	202252	136602	120932	217300	264717	342912	241763	243846	338297	362306	316967	294855	242924	1	1	1	1	1	1	1	1	1	1	1	1	1	1	1	1	1	1	1	1	1	1	1	1	1	1	1	1	1	1	171324	151844	174144
CPD-8083	1-18:2-2-18:3-digalactosyldiacylglycerol	129947568	125278760	131339128	129833720	130379680	128548264	122348608	119358272	119549720	125741832	121855192	130437032	123353872	129070592	123814832	108923792	108559736	110596024	109083928	27603434	109279112	120913264	116394760	121232792	118994672	60014876	115304832	106174336	100195960	92127912	163792544	168495200	167721952	7941979	155216880	156462544	153674736	6.0937e+06	141419216	133908456	1.24136e+06	136598800	11413745	12143501	11840559	1	1	201465216
CPD-14909	patulitrin	224014	181518	206830	224678	209808	211451	99361.9	154890	1	1	1	1	1	1	1	311466	179248	218748	215018	275213	416734	150306	1	151249	145173	457991	186249	218378	199886	174604	595979	1.00642e+06	495589	804288	997934	900381	514151	298102	438876	436440	246713	416016	456587	502566	513433	457752	683274	211048
34-DIHYDROXYPHENYLACETALDEHYDE	3,4-dihydroxyphenylacetaldehyde	29730980	28308764	412615	28897348	28669890	29307314	30370630	31496354	29001836	29563868	31899016	30286100	29837664	29411574	30377666	1	1	1	13807351	3322504	2.61115e+06	2.79635e+06	2.91459e+06	15771626	2624043	2269815	2.77449e+06	3.52687e+06	2.9104e+06	14659386	1	1	1	1	1	1	1	1	1	226270	1	1	1	1	1	3.86216e+06	1	1
4-HYDROXY-3-INDOLYLMETHYL-GLUCOSINOLATE	4-hydroxyglucobrassicin	636730	514108	474970	435630	496326	549468	486732	524447	444247	564048	638582	555243	641785	540629	568994	144906	1	1	97932.3	81079.6	110152	92071.6	1	1	101657	1	102019	99826.4	73227.8	78721.9	254790	269855	229059	246012	233570	251896	259927	229810	253251	246475	220181	248480	287948	307919	287777	1	232302	239629
CPD-7547	(<i>E</i>)-1-(L-cystein-<i>S</i>-yl)-<i>N</i>-hydroxy-2-(1<i>H</i>-indol-3-yl)ethan-1-imine	163165	201795	95277.7	182956	175801	134548	123352	111883	165042	145157	1	1	1	85240.4	86057.6	214603	1	208339	245804	1	416756	578769	468369	386741	540539	174447	472439	328395	230330	169125	319249	1	1	316897	323498	341211	354558	342778	333202	1	298128	1	335787	320663	304567	110494	104834	111317
CPD-9462	oleanolate 3-&beta;-D-glucuronoside-28-glucoside	133962	315248	351890	252374	324163	1.00275e+06	908457	1	244596	970858	782172	1	120872	366934	613674	1	212695	174649	138622	149990	168628	652200	437649	538003	430932	140648	483682	216809	190460	141004	1.23994e+06	1.6893e+06	172465	2.43055e+06	2.67679e+06	1	1.09234e+06	1.02263e+06	789530	866822	778993	507949	770894	352877	869224	611112	603430	525754
DPG	3-phospho-D-glyceroyl-phosphate	79235.4	172270	73581.7	165269	72353.7	71043.9	110382	101039	96948.7	104927	119928	97028.6	77752.5	112357	105179	78321.8	1	68738.4	1	1	1	73523.8	74847.3	69856.2	77016.5	1	104030	68751.3	1	1	179224	210047	202231	210073	205102	186912	187080	195526	192755	176754	143711	143342	152893	142735	152027	196503	137708	173704
CPD-9873	3-demethylubiquinol-10	1	80950.4	134803	107561	1	171527	201122	176848	210117	191929	166188	133109	164584	150270	155105	310052	242643	254696	306514	272020	212159	120228	170594	182361	178949	1	127929	172054	164589	139674	581176	593712	455600	701310	668105	675349	716418	721249	773650	1	639063	733821	668877	664115	689918	1	1	357456
CPD-8666	crocin	340486	351603	317770	341964	308585	289651	345674	408099	321436	346742	439320	509870	471025	372852	403040	160229	146424	293733	180699	215874	124645	178987	132601	194686	161128	1	202674	104936	90044.4	1	354059	380432	429884	404698	383192	375583	313736	358136	354398	342784	274517	255606	259137	288388	287270	484446	277394	225643
CPD-13885	&delta;-amyrin	1	1	6.6437e+06	7.2171e+06	6631166	7.12097e+06	5.96199e+06	6.18449e+06	4.20064e+06	4.40114e+06	6003894	4.18483e+06	4619980	6.36796e+06	6024511	1	299295	1	288664	288634	1	288885	312342	309825	292473	515892	336212	643642	1	577392	1.48284e+06	1864767	1.23172e+06	2.36531e+06	1.36434e+06	265880	256714	344541	1.86821e+06	245481	268675	281621	278841	1.3459e+06	281019	3898673	2517677	3.46396e+06
CPD-14461	esculin	801655	1.00875e+06	1.00317e+06	939878	942934	945552	1233683	1.03112e+06	1133374	1209840	1.12796e+06	1.25023e+06	1.01427e+06	1.16686e+06	1.14165e+06	1.48126e+06	1663518	1.19659e+06	1.55941e+06	1.10779e+06	1.13542e+06	1.66907e+06	1.39546e+06	1.47228e+06	1.41506e+06	1.60797e+06	1.73901e+06	1.58969e+06	1.54285e+06	1480268	6837526	8.14678e+06	6764526	7054965	1.81771e+06	8660870	7964256	7475087	7.77156e+06	7.64919e+06	7187596	1	9542636	10283215	9393699	4.42643e+06	3.05467e+06	3.67241e+06
CAFFEOYLSHIKIMATE	5-<i>O</i>-caffeoylshikimate	41184528	39844760	37928588	37474572	38676136	37286708	43362476	44528552	36463092	39698652	52603632	48070308	45588416	44492212	1.29564e+06	2.44856e+06	2328085	2380767	2.2135e+06	2160979	2.65595e+06	3.37279e+06	3.01512e+06	3010870	2.9628e+06	1.8296e+06	2.04818e+06	2.6045e+06	2272899	2.02687e+06	5067654	4961487	4.92552e+06	4741108	4.62093e+06	4.5492e+06	6566593	4.5235e+06	4.41655e+06	4.16124e+06	3.4805e+06	3752890	5055750	4.7088e+06	4970523	2648833	2.32438e+06	2.30435e+06
CPD-12191	auricolate	1	1	506087	1.92261e+06	2.08121e+06	1.11584e+06	1.28735e+06	602773	714651	571190	617060	1.69869e+06	1	2.68092e+06	1628783	804631	1	1	1	744284	1	767229	1	727099	554369	913420	1	441665	564348	581740	1.71653e+06	1.34418e+06	1	1	1.58523e+06	569914	1	505143	1	770896	706709	1	611741	1.81255e+06	1	6613163	6.4282e+06	6086605
CPDQT-39	3-[(6'-methylsulfanyl)hexyl]malate	1	1	1	976377	853580	1.03689e+06	1.14715e+06	986287	1044449	1	918701	963118	970218	934507	1	1.15046e+06	1.16374e+06	1.1712e+06	1.11558e+06	1	1	1.42093e+06	1	1.37505e+06	1	1.08623e+06	1434671	1.3399e+06	1.28129e+06	1	1.03014e+06	991173	1.37407e+06	1.13116e+06	1.15187e+06	1.24469e+06	1.10358e+06	1.33656e+06	1.2172e+06	980087	766572	702020	955350	816005	767477	1.23244e+06	1.55107e+06	263560
CPD-12655	1-(4-hydroxyphenyl)-3-(2,4,6-trihydroxyphenyl)propane-1,3-dione	6.28792e+06	4560267	1.89742e+06	5.49314e+06	1884324	4699297	6473752	7.27764e+06	4985054	5.21398e+06	7.16583e+06	6377475	6.93521e+06	5.96844e+06	2776735	1	6086604	6073569	5412955	4780865	1	5156423	1	1	4.88657e+06	1	1	5.9081e+06	4847204	1	474742	589128	636631	459564	1.35603e+06	1.4847e+06	1.57419e+06	1.60181e+06	1.76689e+06	1788060	2.05659e+06	1.94522e+06	1.35822e+06	1.41958e+06	1.44619e+06	22222198	1	1
CPD-12728	wogonin 7-O-&beta;-D-glucuronate	1	1	1	1	1	115599	1	1	120646	1	1	1	1	1	1	1	1	1	1	1	1	1	1	1	1	1	1	1	1	1	512710	478489	300602	467509	460208	312566	314451	306104	317278	274112	277092	244717	245863	483097	464118	206294	265464	183857
R-RETICULINE	(R)-reticuline	2.65133e+06	2.57936e+06	689615	2156901	1.46351e+06	1571192	1.18646e+06	1.75734e+06	1.14141e+06	980076	1.7341e+06	1679795	1.85999e+06	2.62339e+06	1116755	1225336	381255	385071	211514	1309652	992333	695700	900592	1.56221e+06	910798	1	868703	876022	829192	1	2633270	2.73826e+06	3.17652e+06	1.91759e+06	2.97216e+06	668684	2217175	2.04088e+06	2.14284e+06	2.09046e+06	2524398	2.06454e+06	3.16651e+06	2.25156e+06	1	375736	1.54671e+06	1.48194e+06
FERULOYL-COA	<i>trans</i>-feruloyl-CoA	216825	338126	98412.2	347662	239233	1	148345	229041	144219	176797	321334	383082	338287	285898	227665	1	1	72219.1	1	1	1	1	1	1	1	1	1	1	1	1	336633	262057	311497	231245	281146	328866	314314	277483	223616	145486	104454	137448	467697	513996	459442	740060	649818	763197
DIMETHYL-D-RIBITYL-LUMAZINE	6,7-dimethyl-8-(1-D-ribityl)lumazine	357143	238950	286126	4367178	4.50327e+06	306202	265417	237155	267098	255071	180768	208686	205930	216931	169554	10720635	7.69401e+06	3.34894e+06	6.29948e+06	6487385	9675796	9420521	3.87429e+06	6.28079e+06	5831387	8614516	11458272	10267971	11308934	9341198	1	2.5667e+06	2.15774e+06	2583858	1	3003043	2.93967e+06	3.07903e+06	2.89097e+06	3074637	2.00044e+06	3.13061e+06	3.01487e+06	2.9374e+06	1	795790	939675	938499
CPDQT-417	6-(methylsulfanyl)hexyl-desulfoglucosinolate	1.49841e+06	1	1	1	1	1.38765e+06	1	1.52983e+06	1353115	1.5117e+06	1.72856e+06	1.64917e+06	1.64443e+06	1.45921e+06	1.85655e+06	403208	1	1	1	1081787	883017	339692	1	1	272758	1	379027	1	1	1.3471e+06	236035	177557	219263	174615	241620	149578	1	183405	161036	1	166786	129020	151311	1	147713	610708	785765	677747
CPD-12860	4&alpha;-methyl-5&alpha;-cholesta-7,24-dien-3&beta;-ol	463933	340719	265962	275027	252399	303241	327363	340988	249146	295813	438224	329573	300037	236712	279171	944788	1.62679e+06	1.41371e+06	1.14982e+06	896568	749385	1.39534e+06	892821	1.06297e+06	1.38456e+06	953073	290744	218674	990987	975188	259663	980708	189938	1.08868e+06	1.21307e+06	143896	1.00296e+06	196974	1.091e+06	1.0665e+06	169579	212045	146470	206171	1.60807e+06	1.03184e+06	1.15499e+06	851740
CPD-14407	dihomo &gamma;-linolenoyl-CoA	187006	204208	176601	225274	230814	171082	142483	162288	116606	169419	199602	210228	209714	220848	184446	114008	121429	132331	109048	112479	106782	165514	135579	165756	140980	1	157294	107179	102688	76717.8	142354	111164	310583	108346	102979	226363	217734	198938	119840	1	1	1	308335	302398	310922	1	1	1
CPD-9836	scoparone	1.38642e+06	1	408397	1.40082e+06	1	1.44339e+06	335974	1.5993e+06	343213	301201	2.00781e+06	2.17438e+06	2.09448e+06	1.73506e+06	1	535468	1.04529e+06	695122	607035	732962	1.36053e+06	1.95536e+06	2071130	1.81105e+06	339780	277108	478278	370388	298487	1.58364e+06	4.47085e+06	3.90326e+06	1	4.20869e+06	4271198	627602	4.26065e+06	4324237	4188732	731565	4.55978e+06	4.14504e+06	4.18557e+06	4244153	4.12448e+06	1.28227e+06	481706	1.05154e+06
CPD-632	gibberellin A<sub>34</sub>-catabolite	2.32126e+06	2166553	3918868	2305339	1698177	6850859	2.9179e+06	2.94915e+06	2508032	2.93571e+06	2.88179e+06	2.71848e+06	2.57854e+06	2576564	2.78285e+06	3999917	3886858	3886331	4.25068e+06	4161019	3377757	4535058	3195169	1	4.03902e+06	7155088	1.18719e+06	663123	740404	609397	27583500	1	26453198	29093150	14070682	11770389	14252565	11858523	11816047	9734533	8054843	9569791	11610684	18072732	15399658	2.4728e+06	987663	2.02185e+06
CPD-8701	longifolene	3.00291e+06	1.79855e+06	2641920	2.68833e+06	1876402	4837976	5726793	4.39309e+06	3.94043e+06	4274355	3.17965e+06	3.36398e+06	4.60515e+06	3.76839e+06	4.46876e+06	5524468	4651462	4605685	4628660	6.10347e+06	4.35353e+06	6084463	4.9726e+06	5.14065e+06	4.12983e+06	5113652	4.96459e+06	4.05105e+06	5.96944e+06	5946712	4.15771e+06	3.41028e+06	3.39399e+06	3855451	4435904	4.15064e+06	5.46112e+06	5195423	5.42288e+06	4443041	4.21271e+06	3724064	4809641	5033616	5.83571e+06	5.06882e+06	6.59947e+06	5.03934e+06
CPD-9428	conhydrine	1	1	1	1	1	1	1	1	1	1	1	1	1	1	1	155036	1	151827	126613	1	94858.6	114165	131116	1	86318.9	84605.9	1	1	1	1	1	1	1	1	1	121507	137167	130645	126686	1	1	157225	1	1	1	1	560307	461612
CPD-488	&beta;-L-fucose 1-phosphate	218868	196710	186603	186907	182445	191385	213415	259240	254414	208133	165437	179666	168511	141231	154291	1	1	1	1	1	1	89158.2	1	1	1	1	169030	1	1	1	872984	838051	137766	856278	830516	1	117037	112235	1	109727	94588.7	1.38557e+06	103706	102131	110349	931838	660082	708140
CPD-183	gallate	532722	505136	495378	586927	627780	317744	780750	574433	604574	598004	545797	528590	563106	590021	633770	1	1	1	1	1	404908	172698	1	89721.2	518976	1	159779	99950.5	110660	332055	708965	668808	703945	139751	1	164114	170459	325244	202846	173903	286242	157568	197183	147580	156355	387151	689825	1
CPD-14493	betulinate	1	635157	584046	704408	459604	547521	643225	687161	549352	737709	786460	1	644580	486957	598533	289537	237360	213906	131678	139855	1.53553e+06	704520	394064	751295	282646	205865	222711	496737	175453	117620	329709	208479	269776	244757	293245	281959	242861	237527	268694	308179	581303	308161	141862	237986	220608	1.48639e+06	1.3605e+06	556857
CPD-7096	apigeninidin	139612	123885	152705	181727	124941	1.89844e+06	120935	123083	109792	2.07024e+06	1.92897e+06	2.05847e+06	1.63209e+06	97082.9	2.02891e+06	955889	612717	1.71022e+06	1.5043e+06	1.38391e+06	1.42184e+06	1.50431e+06	1.23735e+06	1.30863e+06	1.53683e+06	914798	1.85055e+06	1.1798e+06	1.23853e+06	1.3568e+06	1.36298e+06	1.43929e+06	2.69682e+06	3.76995e+06	2.64157e+06	1.28388e+06	1458028	1.26559e+06	1202650	4586560	939490	5.33851e+06	1.48428e+06	4.7281e+06	1.47554e+06	920085	1.97346e+06	1.16112e+06
CPD-14737	eugenol <i>O</i>-&beta;-<i>D</i>-xylopyranosyl-(1->6)-<i>O</i>-&beta;-<i>D</i>-glucopyranoside	1	1752753	533548	1	1	1	1226009	1	1	1	24273922	1	1.55513e+06	1	1	1	1	1	1	1	413800	1.68435e+06	2395134	1	1	883857	827153	939651	585832	1	1	1	989114	18115982	17847932	17866266	18472294	17370758	16543720	15787489	12861829	13400213	17779666	18321734	18089478	1.57097e+06	2.04466e+06	2.82753e+06
3-HYDROXY-ANTHRANILATE	3-hydroxyanthranilate	777084	531920	283780	201008	821475	1.24442e+06	463478	967054	429496	353577	482887	1.06777e+06	370068	415117	383413	2.60754e+06	2.19782e+06	2.29746e+06	2409817	2.48195e+06	3.02171e+06	1971837	2.85386e+06	2.19064e+06	2854634	1940721	2161063	1.60276e+06	2.70226e+06	1.88095e+06	1.41856e+06	1.45365e+06	1.46019e+06	1503864	1.0333e+06	1.69303e+06	1.6296e+06	1667787	1.64141e+06	1.70596e+06	1.6518e+06	1.7407e+06	1.69387e+06	1.80076e+06	1.69883e+06	1.30416e+06	669039	482042
CPD-7106	humulone	653331	612770	766651	667309	509148	1	509849	998784	578445	599080	510369	852208	709842	456026	574727	397834	388738	418326	266675	295203	349364	324332	349345	299343	336031	247887	508701	393491	380645	235291	1	1	1	1	1	1.13861e+06	1.11938e+06	1	1.08161e+06	378035	311493	239596	274801	193120	316594	1.26153e+06	1.09591e+06	247510
CPD-19419	norcraugsodine	10390791	6741756	1	6.52514e+06	1	1.81224e+06	1	2.92975e+06	2307405	1	1906927	1.89816e+06	1.69958e+06	1.89891e+06	1.87916e+06	3.51572e+06	4.86259e+06	4454205	5464000	5652217	5.60158e+06	5454923	5.87179e+06	5.65274e+06	6283724	2682768	1.56598e+06	7.24201e+06	5.41677e+06	3859281	1	1	2.80539e+06	769962	1	599484	1	3.15038e+06	1	1	1	1	1	1	1	1	3.50145e+06	1
CPD-10511	hexadecanedioate	326864	300585	486736	227235	502317	355741	1	354211	431548	356360	433474	375809	1	1	299822	1	12677365	22684390	18459992	1	2.22937e+06	1112873	2.82482e+06	1.84821e+06	1.69536e+06	1	1	2.36786e+06	1.24122e+06	647704	1	528689	1	511943	512180	653347	487514	572194	609105	640717	586625	594480	1	1	1	604054	590388	628573
N-FORMYLKYNURENINE	<i>N</i>-Formyl-L-kynurenine	649431	560236	812191	460759	529646	926626	203019	918142	1.08876e+06	991650	847849	902941	132749	729654	150938	2395248	1.36067e+06	1870147	1.82644e+06	1.68311e+06	1.28171e+06	1.98379e+06	1486735	1.55081e+06	1.55286e+06	842747	2953237	1.32379e+06	1.20501e+06	1.13512e+06	1	2.6903e+06	1.94628e+06	2.19295e+06	2.35842e+06	2.63126e+06	2.24656e+06	2.12941e+06	1.96117e+06	2.35786e+06	2.94116e+06	2.34783e+06	1.72402e+06	1.66834e+06	2.89286e+06	2683654	2847653	2.49335e+06
CPD-7142	salvianin	1	1	1	1	1	1	1	1	1	1	1	1	1	1	1	1	1	1	1	1	1	1	1	1	1	1	1	1	1	1	208672	197852	182761	210968	210697	144061	207260	961258	148657	136875	379756	202811	898718	199493	869189	143219	142599	152121
CPD-461	neryl diphosphate	1	1	1	1	1	1	1	1	1	1	1	1	1	1	1	1	1	1	1	1	1	1	1	1	1	1	1	1	1	1	975399	734870	666595	737943	744646	538386	620164	1.18153e+06	1.25595e+06	1.19964e+06	1.42397e+06	1.02264e+06	772737	889269	914978	274060	281623	299818
CPD-13101	docosanedioate	2.04072e+06	2.44497e+06	1.7891e+06	1.86354e+06	2.00494e+06	1.81471e+06	1.98306e+06	1.87454e+06	1.90402e+06	1.95925e+06	2.04358e+06	2.00714e+06	1.94225e+06	2036846	1.96504e+06	1826830	1.99235e+06	1.92051e+06	1.86816e+06	1891168	1.84183e+06	1.76153e+06	1.90607e+06	1.85175e+06	1.78187e+06	1.94885e+06	2052214	1.96784e+06	1.98331e+06	1.86441e+06	1.41545e+06	1.28819e+06	1.45044e+06	1.45964e+06	1.46654e+06	1524559	1.44073e+06	1.74727e+06	1501904	1.46312e+06	1.55976e+06	1.65035e+06	1.62228e+06	1.73031e+06	1.74719e+06	1.67541e+06	1.69566e+06	1.61143e+06
CPD-17421	6-hydroxyteasterone	1	1	1	281292	263126	1	1	1	1	1	1	1	294462	1	1	1	1	1	1	1	1	111281	174446	1	1	158695	1	1	111086	1	97127.3	1	142944	112173	93495	327931	358666	144426	253801	246045	222247	230348	471569	579209	1	926825	856253	920815
CPD-5481	<i>N</i>-(2-chloro-4-pyridyl)-<i>N'</i>-phenylurea	136615	108752	2.60331e+06	863800	124071	3986017	117785	131535	121130	1.5402e+06	1350428	1.19791e+06	1.17677e+06	118001	1.30364e+06	102936	3.76563e+06	89302.9	79270.7	4891645	4573515	146576	126521	133007	130356	154952	10741565	139108	1.23923e+06	152432	4.12346e+06	4.4352e+06	4481183	4.82254e+06	4487639	1	5.01722e+06	1	2.34457e+06	4.65444e+06	4.83717e+06	1	5259494	5.40507e+06	5.59268e+06	3997485	479638	475401
ACENAPHTHENEQUINONE	acenaphthenequinone	1	1	1	1	1	117131	1	1	106805	1	1	1	1	1	1	1	136494	100171	162727	138594	236240	291157	262539	265615	293494	272034	394821	243576	271693	280850	142570	208885	260106	261867	264679	77669.7	89172.2	264936	269665	172447	149880	1	228801	298495	120640	1	1	1
CPD-19791	adhumulone	653331	612770	766651	667309	509148	1	509849	998784	578445	599080	510369	852208	709842	456026	574727	397834	388738	418326	266675	295203	349364	324332	349345	299343	336031	247887	508701	393491	380645	235291	1	1	1	1	1	1.13861e+06	1.11938e+06	1	1.08161e+06	378035	311493	239596	274801	193120	316594	1.26153e+06	1.09591e+06	247510
CPD-13667	11-oxo-&beta;-amyrin	211763	1	704601	275144	1	882828	623355	237493	506400	384147	1.04348e+06	950951	1.05776e+06	1.18701e+06	1.31111e+06	1	434693	321426	294275	299788	157918	214297	220519	220142	185191	1	162201	184800	197412	141389	240966	261112	230380	163191	123865	154938	235254	1	171328	139215	1	1	149496	155128	143922	289383	364374	262186
CPD-8718	taxol	941505	386806	426562	697906	290366	439318	131595	160132	1.00757e+06	100118	143241	166411	164687	141335	136157	442348	874055	569083	558427	521552	355504	610736	559402	555122	498337	204542	635364	406634	298137	228060	446422	1	1	487393	507361	1.03068e+06	193171	1	191093	194375	218374	274439	192747	200177	197253	2.77908e+06	2912683	2.0141e+06
CPD-3723	uridine 2'-monophosphate	139504	1	148208	164580	157806	135644	152024	144484	145512	131074	113619	113725	120211	128413	132179	1	1	1	1	1	1	1	1	148723	1	103314	163457	119720	1	116761	565538	583630	537788	548217	527750	501352	495914	456953	426851	427730	454727	500959	535653	630701	612241	206584	1	1
PYRIDOXAMINE-5P	pyridoxamine 5'-phosphate	1.28635e+06	717471	807081	1	1.04532e+06	772367	1.03804e+06	569511	740955	599496	377371	369566	900522	436699	1.10566e+06	602001	373210	1365507	627022	672145	1.80466e+06	2780668	1.30531e+06	2.14789e+06	1.73082e+06	817047	4339763	1.24121e+06	1.23058e+06	1.17302e+06	1.15859e+06	1.26749e+06	1.44629e+06	1.2803e+06	1.21206e+06	1.75433e+06	1.2122e+06	1.03152e+06	960887	1.6036e+06	1.72975e+06	2.05379e+06	1.92389e+06	1.9084e+06	1.12844e+06	1.47645e+06	3.7677e+06	3.46764e+06
CPD-19601	2-bromoacetyl CoA	2.64826e+06	2.08609e+06	2.22003e+06	2.18883e+06	1.91883e+06	2.58021e+06	4086178	5.24697e+06	2.66683e+06	2.88651e+06	2.38312e+06	3.44614e+06	2.62211e+06	3.03378e+06	2.66098e+06	1	81062.9	1	1	1	75479.5	116193	166740	124592	106866	1	377243	118831	93359.2	70224	1	1	1	1	1	1	1	1	1	1	1	1	1	1	1	180904	142647	171141
CPD-4162	stigmasterol	4206132	4643589	3821133	5453185	5.27576e+06	3.06475e+06	3250099	2711427	2.77055e+06	3.00762e+06	3.22629e+06	3.27231e+06	3.91643e+06	3.94936e+06	3.32494e+06	3.00795e+06	1	2931300	2444197	3.00257e+06	2.2316e+06	3169893	2.96693e+06	3417342	2.23275e+06	2.48621e+06	2.22737e+06	2.15695e+06	2.7032e+06	2.41578e+06	3590470	2.89166e+06	2.61924e+06	2.55141e+06	2890942	2.73583e+06	2.48353e+06	2.38798e+06	2386115	2.53001e+06	2.08355e+06	2.16281e+06	3.12157e+06	3.37776e+06	3483451	6.7701e+06	7382935	5.14449e+06
CPD-8802	&beta;-ylangene	3.00291e+06	1.79855e+06	2641920	2.68833e+06	1876402	4837976	5726793	4.39309e+06	3.94043e+06	4274355	3.17965e+06	3.36398e+06	4.60515e+06	3.76839e+06	4.46876e+06	5524468	4651462	4605685	4628660	6.10347e+06	4.35353e+06	6084463	4.9726e+06	5.14065e+06	4.12983e+06	5113652	4.96459e+06	4.05105e+06	5.96944e+06	5946712	4.15771e+06	3.41028e+06	3.39399e+06	3855451	4435904	4.15064e+06	5.46112e+06	5195423	5.42288e+06	4443041	4.21271e+06	3724064	4809641	5033616	5.83571e+06	5.06882e+06	6.59947e+06	5.03934e+06
NICOTINAMIDE_RIBOSE	1-(&beta;-D ribofuranosyl)nicotinamide	551565	316530	559420	412487	442124	815205	916623	710514	845617	890684	621555	973242	797802	1.0193e+06	896014	2.67506e+06	1.48999e+06	2.07661e+06	2.04643e+06	1.8673e+06	1.41283e+06	2.20973e+06	1.63783e+06	1.70935e+06	1.71359e+06	871152	2.81246e+06	1.44356e+06	1.29152e+06	1.22277e+06	1.37228e+06	1.1516e+06	1	1.35956e+06	2.09302e+06	1.24295e+06	1371433	2.20286e+06	1.2986e+06	1.33771e+06	1.29916e+06	1.04529e+06	2249810	2.1642e+06	2163092	2.04944e+06	2148196	2.07236e+06
CPD-8944	<i>N</i>-acetyl-&beta;-D-glucosaminyl group	2.59268e+06	1.05815e+06	913753	1569629	1.87651e+06	1	3.97319e+06	3.68459e+06	4.1607e+06	3.81228e+06	824227	1	905215	847672	3.03442e+06	1.2944e+06	1567730	1.42252e+06	1.433e+06	1.42802e+06	1.14875e+06	3.28985e+06	1.32051e+06	1	1	1	1271426	1.31721e+06	1	1.51153e+06	1	146837	1	1	1	237050	192114	215337	246619	253073	333540	327876	1	1	1	6.71244e+06	1.0985e+06	762130
CPD-11884	4-methoxycinnamate	1	2.13434e+06	1.01052e+06	2.27374e+06	1579770	1	1	1	886407	1	1	1	1	1299148	837640	1182454	1.55158e+06	1462002	733362	868822	635242	618045	792229	1.20428e+06	1	342827	810640	868289	696631	553182	45893296	49451328	3.96053e+06	51123480	50578784	53304808	1	1	1	53892588	1	1	1	1	1	2.34736e+06	5.04205e+06	1.20795e+06
CPD-5861	2-deoxy-D-galactose	1.92054e+06	1	1.52175e+06	1	1.44517e+06	1.79023e+06	1.73908e+06	1.6494e+06	1.83154e+06	1.66298e+06	1.63821e+06	1.60492e+06	1	1.62906e+06	1.54507e+06	1.26574e+06	7862954	7121777	5786331	5.57033e+06	339811	2.13294e+06	2.99463e+06	2.72685e+06	2.59993e+06	4.01879e+06	1.89692e+06	3186078	3500533	3.61187e+06	650310	12264614	11886240	11614051	12111029	6555199	5534364	5.03082e+06	5723364	5752413	6213429	7.04919e+06	5669253	5.71653e+06	6.17287e+06	1.31652e+06	2.45416e+06	2.85859e+06
CPD-12209	methoxyanigorufone	936086	866248	1	742349	951771	917342	1.04122e+06	157273	969128	770289	885792	841953	866829	1.06814e+06	995924	899912	540648	571829	679101	620715	3.40812e+06	837025	757455	3245041	884537	1.07392e+06	790585	871437	928992	1.03905e+06	42627464	59956452	1	1	1	49434256	36739392	33900780	40305548	40983300	31304424	44775040	1	1	1	2.53685e+06	2.32966e+06	3.05254e+06
CPD-4752	stemar-13-ene	777122	1	1	172452	156190	549565	184861	255389	176381	253664	544780	500648	523884	471111	1	433326	566204	550936	1	538175	1	1	154293	1	1	649070	78976.1	174029	429436	519919	1	1	1	1	1	1	1	1	1	1	1	1	1	1	1	182277	156290	166545
CPD0-1942	(S)-2-aminobutanoate	701132	158392	160280	162436	198608	920857	1.27165e+06	294296	1050010	1.28861e+06	472237	523701	453866	475457	498543	116176	207654	131860	685690	105950	158574	241891	756777	167226	560399	195766	499438	773671	647898	127869	1.0161e+06	1.16461e+06	694064	1146708	1100049	1.33446e+06	1.03734e+06	1.12167e+06	854769	1.13164e+06	1.36221e+06	1.00923e+06	1.27039e+06	1.29635e+06	1329386	494865	492174	475149
CPD-8922	(+)-sesamin	168462	1	1	116603	1	142534	180285	1	1	1	170236	133213	147304	1	178400	178514	186477	178659	187795	193925	168557	173973	172243	170442	163916	179555	158446	141764	143740	171252	272412	235284	310884	257561	248662	233443	248888	253966	256506	1	227726	242655	1	232811	230783	501421	1	1
CPD-15110	3'-azido-3'-deoxythymidine	5274848	6.30657e+06	6389739	5.05587e+06	5.61154e+06	732906	4985627	4399319	602869	4.33702e+06	4855018	3.96644e+06	3.76509e+06	3.83456e+06	3.97341e+06	12450397	16406688	13135682	79385928	13794446	14430039	61609632	71881024	70413760	12221305	27037740	67193632	14428669	74659344	79471848	5.64436e+06	4.75543e+06	5091041	4.92689e+06	1.08454e+06	6.66718e+06	1.26759e+06	1.10693e+06	1258051	5.49581e+06	1	5.70356e+06	5497633	5080843	5.00796e+06	16403587	18533140	15843374
CPD-6964	pinosylvin monomethylether	103249	1	1	1	1	1	1	1	1	1	1	1	1	1	1	1.02989e+06	1	1.18877e+06	1.00707e+06	957925	1.00532e+06	1	1	1.17888e+06	1097939	917057	1	1.00051e+06	935504	956894	249151	255524	241558	242304	214059	194996	210059	181008	172891	203798	205383	225785	1	1	1	386918	367350	2073370
CPD-8907	(+)-lariciresinol	613259	648280	569874	1	568760	448063	1	433546	345867	1	395668	404223	464944	290520	1	968667	633470	503833	1.96334e+06	1922334	1	2.00054e+06	1.82694e+06	1.67409e+06	1.67759e+06	296055	2.29225e+06	1	264020	1	459094	435249	1	486853	1	420511	442033	1	404838	1	507183	430967	333689	440220	338945	528187	1	1
CPD-14936	3',4',5'-trimethylmyricetin	12094839	6.5187e+06	11935451	9641744	9268212	11374251	13149702	1	11685599	12622488	16031164	15391332	13393067	13861733	14599061	2.57959e+06	3.3295e+06	3.14467e+06	2.80966e+06	2.63656e+06	2.58459e+06	3042325	2.81109e+06	2.88361e+06	2717121	2.47285e+06	3673279	3198044	3.04394e+06	2.78872e+06	1	1	1	1	4483138	1	4897447	1	4583789	1	1	1	1	1	4.9094e+06	2421529	2.32999e+06	2287201
CPD-9803	2-hydroxycaffeate	122864	202173	125372	217817	168098	144373	79505	193740	83915.1	1	82966.4	83479.9	85061.8	91394.9	156847	1.6259e+06	1658639	1.70214e+06	1.63139e+06	1626248	1.29304e+06	1278221	1.45393e+06	1.36978e+06	1.29381e+06	1.24595e+06	1.37037e+06	1.31379e+06	1.26451e+06	1.21839e+06	1	1591584	1.84007e+06	1	1	2.66422e+06	1	1	2337441	1	1.3711e+06	1.63284e+06	1	2102381	1.78938e+06	126830	1	157723
CPD-3946	(22<i>S</i>,24<i>R</i>)-22-hydroxy-5&alpha;-ergostan-3-one	463540	338854	264739	274307	251973	303241	327363	340616	276023	294890	436406	329485	299565	236437	278560	158768	104365	1	1	103554	106638	101183	161283	1	1	98003.3	279909	169590	1	131471	259776	1	190241	176065	111565	144130	119478	183014	123284	167261	170808	211553	145289	205169	170520	634698	964061	1.02391e+06
MORPHINONE	morphinone	479104	1	1	281024	335045	194491	1	168043	189811	213066	718550	1	151603	212404	1	663839	1	342923	2290570	1.93544e+06	2.46237e+06	1.57796e+06	3172032	2.06168e+06	1602679	597559	3722558	1.18085e+06	1.17555e+06	1	1	1	1	1.69316e+06	1	1.92905e+06	1.67047e+06	1	1	1.33846e+06	2404484	3.10627e+06	3.43547e+06	4.17555e+06	4328624	6.54395e+06	5745714	5.81417e+06
CPD1F-114	<i>all-trans</i>-lycopene	268149	338320	450908	527361	425051	442698	643071	519010	1	438642	402900	384462	592396	442846	473196	605276	452561	634036	508173	626053	226034	652588	613192	668697	194690	543632	184434	238637	336114	577622	604169	432775	396533	542897	573380	657412	598344	1	653059	632385	1	1	1	628651	1	728247	856804	528827
CPD-267	<i>N</i>-hydroxy-L-tyrosine	268140	205283	277327	175366	191350	434704	309671	274711	434654	326850	221581	220317	209760	236713	227008	1.79471e+06	926672	1.24817e+06	1.52397e+06	1.44e+06	1.20558e+06	1.60381e+06	1.34247e+06	1296104	1.3648e+06	562320	1.42711e+06	1.3448e+06	1.00083e+06	1	1.20826e+06	1.24768e+06	1.21524e+06	1.27602e+06	1.1601e+06	1.47962e+06	1521502	1.40514e+06	1.50809e+06	1.49732e+06	1.63192e+06	1.55776e+06	1.37127e+06	1.55915e+06	1.47969e+06	570064	870103	565290
CPD-9411	germacra-1(10),4,11(13)-trien-12-ol	1	792921	129605	687730	413837	332296	315523	357727	1	1	433026	405917	506299	426664	408097	605798	452323	665446	583183	565716	594737	510009	704828	648713	594629	325385	640984	801757	649961	455871	1	342917	326687	353012	1	359055	231888	322386	1	309941	305291	368346	217871	300566	305294	523517	434404	420527
CPD-13029	<i>N</i>-hydroxy-L-phenylalanine	4.03151e+06	3.71426e+06	5.40061e+06	3.8903e+06	4281567	6.93535e+06	6083886	5.17894e+06	5.92428e+06	6009677	5.67948e+06	6.14491e+06	6.26784e+06	6366545	6.33568e+06	10348698	15024243	12679128	12028112	12279628	10591480	12354825	12807763	12136312	11836934	15319043	15141503	11600248	12839062	13243917	4.74224e+06	3.91699e+06	4110561	3.67268e+06	3.66345e+06	3841164	4713464	3.49673e+06	4.02739e+06	3.97916e+06	5599876	6186499	5523240	6.20488e+06	6418960	5.80509e+06	8631510	6.71845e+06
CPD-9871	6-methoxy-3-methyl-2-<i>all-trans</i>-decaprenyl-1,4-benzoquinol	178581	425074	159426	394848	359355	157995	212805	192074	182759	158663	159613	1	1	140067	142062	1	1	460811	548090	1	1	317107	371058	359352	393019	289340	307144	363819	315348	1	993015	994824	739003	590985	656776	298075	797972	847194	807579	127674	696972	782636	322865	372480	370568	1.94981e+06	983850	632432
CPD-12177	(<i>R</i>)-methylmalonate-semialdehyde	1	1	1	1	1	1	1	1	1	328502	1	1	1	1	1	372065	494277	807322	310934	1	1	503203	514052	1	1	694005	1	1	361506	1	1	1	1	1	1	1	1	1	1	1	1	1	1	1	1	1	1	1
CPD-4608	benzyladenine-9-<i>N</i>-glucoside	1.74504e+06	2.81275e+06	2.33273e+06	1.78507e+06	2185092	1.65569e+06	2.15174e+06	2.03363e+06	2064603	1.22889e+06	2.54176e+06	2.36013e+06	308139	274906	2.1585e+06	111922	1	222686	163506	1	151445	221462	204199	1	1	82732.6	243859	177823	126641	89525.1	2.57686e+06	5070817	3.39239e+06	554374	3.72775e+06	1.49562e+06	1572962	1.51195e+06	1.47272e+06	1.57572e+06	1.67708e+06	1.52002e+06	1.37789e+06	1.53939e+06	1.44435e+06	2.58903e+06	2.15893e+06	2811901
CPD-6142	N,N-dimethyl-&beta;-alanine	6894147	6752521	5.64112e+06	6323284	6323551	4974948	4152677	5197837	4762657	4.54047e+06	5168387	3.57846e+06	5.0349e+06	5816069	6604369	10424366	1	10026369	10551918	10658752	10736971	9766750	10895139	11136533	10635162	10733243	8658088	11304830	11102563	10549882	3.56996e+06	2.02614e+06	4.21063e+06	2.14365e+06	2.73857e+06	3.41747e+06	3.13884e+06	3224926	2937164	3.12258e+06	579987	948785	3421953	681674	3.4972e+06	3.60633e+06	3.80551e+06	4585642
CPD-8732	&alpha;-himachalene	3.00291e+06	1.79855e+06	2641920	2.68833e+06	1876402	4837976	5726793	4.39309e+06	3.94043e+06	4274355	3.17965e+06	3.36398e+06	4.60515e+06	3.76839e+06	4.46876e+06	5524468	4651462	4605685	4628660	6.10347e+06	4.35353e+06	6084463	4.9726e+06	5.14065e+06	4.12983e+06	5113652	4.96459e+06	4.05105e+06	5.96944e+06	5946712	4.15771e+06	3.41028e+06	3.39399e+06	3855451	4435904	4.15064e+06	5.46112e+06	5195423	5.42288e+06	4443041	4.21271e+06	3724064	4809641	5033616	5.83571e+06	5.06882e+06	6.59947e+06	5.03934e+06
FORMYL-COA	formyl-CoA	649169	367513	473785	474658	344244	350674	755494	453594	686805	440105	439347	406866	639786	430366	514939	1	1	238004	1	239596	184334	206930	232757	193686	201010	264887	1	1	1	316694	821437	322916	322075	586322	754545	531991	606478	756448	687499	724156	668876	500733	686623	608144	828117	1.33439e+06	363028	315753
CPD-196	octanoyl-CoA	723982	496073	671323	589752	485805	647461	888694	817850	868662	605715	655293	711683	920920	725590	744637	636119	552981	663982	528406	549729	604684	658190	583193	464894	463851	275123	533033	574274	657408	861674	313751	279278	275148	601111	650199	822241	1	700689	830585	778804	807502	801826	446539	579498	576284	758860	1	560961
BENZOYLCOA	benzoyl-CoA	202304	194748	83973.5	166254	657412	142930	243659	295949	203067	806968	1.06952e+06	1153013	1.16893e+06	967052	937959	1	1	1	1	1	1	1	1	1	1	1	1	1	1	1	640172	613544	673104	551572	617455	498635	597406	468564	405673	424693	657569	456682	543714	629645	489844	1	1	1
CPD-10546	methyl (indol-3-yl)acetate	51126736	56485780	38006560	50672040	50436124	1	20902494	21424874	20487742	21431624	33190800	25898220	32310502	27949978	27341898	8764422	13476807	11913894	9328777	8820475	2.66758e+06	4.04193e+06	4491237	3.92604e+06	3.45338e+06	5771606	5.62714e+06	4.62808e+06	5.12995e+06	5258523	18032978	18709860	18347060	18391042	19075030	9967795	8368713	7.32455e+06	8571353	8761832	9626810	11281493	8626890	8593222	9719209	2.41148e+06	2321566	3.27691e+06
CPD-8681	9,10-epoxy-10,12Z-octadecadienoate	1	1	1	1	1	4.42731e+06	1	1	1	1	1	1	1	1	1	1	4.47482e+06	1	3.20911e+06	3.04663e+06	1	2.04008e+06	5544162	5.23279e+06	4.53347e+06	3344823	1	4.17369e+06	2.01018e+06	3404620	747194	202897	560002	599647	231652	233294	536233	1	518085	212676	341581	328973	461155	326823	562171	1	855505	1
CPD-15006	1-<i>O</i>-vanilloyl-&beta;-D-glucose	2.3311e+06	2.59855e+06	2.46615e+06	2.56053e+06	1.74432e+06	2535124	2.45562e+06	3.35987e+06	2449537	2.45753e+06	2.18073e+06	3.72216e+06	1.57705e+06	2.31249e+06	2.55672e+06	548260	2.18716e+06	755636	1.77363e+06	1.8462e+06	1.10775e+06	1.53376e+06	1.41468e+06	2.7367e+06	2677058	1.00047e+06	2.46091e+06	2342594	1.34267e+06	1.11466e+06	7.78372e+06	1	1	1	1	3.54347e+06	6.66338e+06	3.56891e+06	1	918024	8726135	9818581	851535	1	1	5528579	5825845	2.47617e+06
CHOLINE	choline	285944640	271252800	267077264	281206080	276205120	262945472	268923328	288718176	267455808	276821024	267389472	273009152	265939360	274286240	273524224	13680072	307941248	16703199	302656032	303191936	280031744	274668800	292827008	287515648	272332256	264024368	283117120	273810784	275002720	256876736	215617264	195134880	210662352	206637408	209817424	192902368	208668880	207850608	198831888	196655072	199964896	5802705	6.34948e+06	6101679	6.26871e+06	323497056	301200672	308653440
CPD-16599	avenacin A-2	1	1	1	1	1	1	1	1	1	1	1	1	1	1	1	1	1	1	1	1	1	1	1	1	1	1	1	1	1	1	1	1	1	1	1	1	1	1	1	1	1	1	1	229078	164135	463062	256861	265468
CPD-14986	quercetin 3-<i>O</i>-(3"-<i>O</i>-<i>p</i>-coumaroyl, 6"-<i>O</i>-feruloyl)-glucoside	1.00816e+06	583657	981759	818314	728778	785801	1.09313e+06	1.20248e+06	921057	930846	1075087	863248	1.22987e+06	1.00541e+06	1.05664e+06	1	1	1	1	1	1	1	1	1	1	1	1	1	1	1	174225	181518	198429	183510	183283	179586	174087	164514	155631	162054	128523	131321	119576	111096	107238	575381	613281	690304
CPD-14978	quercetin 3-<i>O</i>-(6"-<i>O</i>-<i>p</i>-coumaroyl)-glucoside	1	176376	1	1	1	1	1	1	169151	1	109968	77366.7	85426.9	110969	82199.1	205666	117886	4.10811e+06	171343	72869.2	108329	202884	291610	169638	130089	1	178275	85829.9	185768	1	930832	1	1.02014e+06	1.05911e+06	728407	1	1	1.20651e+06	1.04647e+06	923280	182399	775615	1.03517e+06	602567	115409	369716	622145	435493
CPD-19444	(10b<i>R</i>,4a<i>S</i>)-oxomaritinamine	1.71013e+06	1190352	1.35162e+06	1.23414e+06	1.26753e+06	1.46108e+06	1.64603e+06	1.82195e+06	1667615	1.54658e+06	1.65365e+06	1.44002e+06	1596836	1.50083e+06	1.47055e+06	665656	827228	735842	779502	693487	705452	788529	776323	745396	773341	559039	1040818	701986	637383	623023	1.48305e+06	1.27155e+06	1.3059e+06	1.31333e+06	1.34095e+06	1.29145e+06	1.47625e+06	1.37717e+06	1.42113e+06	1.2804e+06	1.56763e+06	1411089	1.22401e+06	1156322	1.16395e+06	258085	2.11103e+06	2.46797e+06
CPDQT-29	8-(methylsulfanyl)-2-oxooctanoate	1	1	1	1	1	1	1	1	1	1	1	1	1	1	1	1	1	1014783	1	1	1	1	1	1	1	1	1	1	1	1	1	3.70404e+06	1	1	1	1	1	1	1	1	1	1	1	1	1	4781154	6628560	6845307
MPBQ	2-methyl-6-phytyl-1,4-benzoquinol	752508	1.01427e+06	1	847211	725122	720103	720371	814147	723979	740883	584761	545197	641340	567567	578751	259822	1	927945	1	150742	214190	891081	878927	252401	176601	1	187066	284197	370794	1	304978	207087	175946	300700	328627	882587	788962	955514	331599	1.07136e+06	1.01612e+06	930262	808429	252611	921194	288668	399475	273764
CPD-8656	cyclo-dopa 5-<i>O</i>-glucoside	1.60555e+06	1.40791e+06	2.18522e+06	1.50248e+06	1.68764e+06	2534933	2.91123e+06	2.3868e+06	2.67405e+06	2782798	2.65892e+06	2457875	2.36032e+06	2.73723e+06	2.51219e+06	9985836	1	11024380	1	1	1	7.09132e+06	1	1	7314275	1	1	1512605	1	1	1	1	268745	135738	141439	179501	503712	204539	136907	140154	397625	370795	122129	391729	373055	8.34445e+06	6.81489e+06	6.45964e+06
PHOSPHORIBOSYL-FORMIMINO-AICAR-P	1-(5-phospho-&beta;-D-ribosyl)-5-[(5-phosphoribosylamino)methylideneamino]imidazole-4-carboxamide	221373	86084.2	137368	137970	105421	1	235356	158208	233460	1	130155	1	190618	120034	162663	182912	123014	156403	114915	158041	141861	176262	201349	180984	106291	258021	1	125319	194211	180528	194120	107817	93692.6	134654	177367	124733	136841	181374	172663	126492	135731	135329	82796.5	124301	138434	303959	376849	185128
CPD-15284	cyanidin 3-<i>O</i>-(6"-<i>O</i>-malyl-&beta;-<i>D</i>-glucoside)	1.16043e+06	121590	1.15603e+06	1.1526e+06	1.14942e+06	1205899	1.12284e+06	1.11073e+06	1.09079e+06	1.19779e+06	1227315	1.15619e+06	1.20291e+06	1.1534e+06	1219313	1	1.07172e+06	1.04371e+06	990767	1.05695e+06	1.14528e+06	1.13936e+06	1.09974e+06	747663	1.12404e+06	856583	1.1453e+06	190298	297872	308837	304111	194969	1	212285	285810	204618	224625	283634	266974	144015	123735	185434	1	235737	198584	540546	623388	298614
CPD-13030	<i>N,N</i>-dihydroxy-L-phenylalanine	268140	205283	277327	175366	191350	434704	309671	274711	434654	326850	221581	220317	209760	236713	227008	1.79471e+06	926672	1.24817e+06	1.52397e+06	1.44e+06	1.20558e+06	1.60381e+06	1.34247e+06	1296104	1.3648e+06	562320	1.42711e+06	1.3448e+06	1.00083e+06	1	1.20826e+06	1.24768e+06	1.21524e+06	1.27602e+06	1.1601e+06	1.47962e+06	1521502	1.40514e+06	1.50809e+06	1.49732e+06	1.63192e+06	1.55776e+06	1.37127e+06	1.55915e+06	1.47969e+06	570064	870103	565290
CPDQT-274	4-hydroxybutylglucosinolate	1	1	1	1	1	1	1	1	1	1	1	1	1	1	1	1	1	1	1	1	1	97002	1	107801	88125.6	1	1	1	1	1	195733	103565	169062	191145	156423	1	192737	191971	244734	211424	262516	210147	1	115752	85878.1	1	208823	317079
STEAROYL-COA	stearoyl-CoA	635310	911520	832409	1026779	1.0729e+06	721147	570662	744811	507368	811712	862274	1.09145e+06	1.10991e+06	1.08851e+06	813168	350966	122668	75010.7	399303	342781	75671.4	123950	108606	107793	372762	142105	397235	281939	241082	171430	1.41014e+06	3.3685e+06	3.16349e+06	596677	711620	554230	530250	2.28832e+06	2.15296e+06	1.02859e+06	924560	1.2451e+06	1.25578e+06	1566204	4457345	1	1.55582e+06	1
CPD-10667	taraxerol	1	1	6.6437e+06	7.2171e+06	6631166	7.12097e+06	5.96199e+06	6.18449e+06	4.20064e+06	4.40114e+06	6003894	4.18483e+06	4619980	6.36796e+06	6024511	1	299295	1	288664	288634	1	288885	312342	309825	292473	515892	336212	643642	1	577392	1.48284e+06	1864767	1.23172e+06	2.36531e+06	1.36434e+06	265880	256714	344541	1.86821e+06	245481	268675	281621	278841	1.3459e+06	281019	3898673	2517677	3.46396e+06
CPD-12898	(<i>E,E</i>)-farnesylacetone	1	1	8782661	9582756	1	11103149	10605242	9883648	10447111	11212173	11493869	12552679	12596464	8507274	11521085	8076649	1	1	1	1	1	6343588	7985909	1	1	1	1	2298714	1	1	1.40103e+06	1.19031e+06	1.38603e+06	1.23476e+06	1.28156e+06	946797	1.15139e+06	1063791	1.02104e+06	1	5417091	3.8787e+06	1	3.86779e+06	4729107	1	2.19033e+06	2224160
CPD-9787	demecolcine	2.09591e+06	1.26876e+06	3208367	1.80534e+06	1.9708e+06	1	1.4603e+06	1.27028e+06	1594796	1.87741e+06	802885	1.39786e+06	1.03163e+06	1.23488e+06	779425	6.78606e+06	7341899	6.98285e+06	6.27348e+06	6.47621e+06	10837129	12266494	11445121	11964670	11528485	10644195	2.65784e+06	11091154	11369957	10720585	7538995	10001018	9495078	9582466	9776329	915286	1.08706e+06	7989086	7840227	8.04168e+06	6595487	942826	1.10114e+06	8998810	927452	1.46596e+06	1.19718e+06	2.03416e+06
CPD-7050	2,4-pyridinedicarboxylate	67722.3	221170	64959	190779	1	35629.3	1.18168e+06	1	1	56977.3	199855	99032.8	82176.6	59710.9	163154	1	1	2.33758e+06	646439	2.29028e+06	2260866	1	1	1	2.11061e+06	1	249628	2227624	2.01559e+06	1	1	1.18392e+06	1.02474e+06	2.38697e+06	95160	1	1.06009e+06	1	2.04436e+06	1	2.3163e+06	1	432897	532892	396823	2503705	963269	2.48614e+06
CPD-8678	9(<i>S</i>)-HPOTE	2.15273e+06	2.06819e+06	2.20963e+06	2454345	2.20606e+06	2724065	2.59825e+06	2654308	2.75663e+06	2.40594e+06	2.60401e+06	2.56554e+06	2.84741e+06	2.59109e+06	2656198	2526163	2.69198e+06	2.58297e+06	2541940	2.65813e+06	2.64047e+06	2.50514e+06	2.60694e+06	2.72152e+06	2.70616e+06	3.12668e+06	2.80361e+06	2424921	1773987	1.75043e+06	2.75229e+06	2.21589e+06	2.30584e+06	2.31551e+06	2345075	2.37478e+06	2.40477e+06	2.70555e+06	2.35992e+06	2.50416e+06	2.41172e+06	2.38719e+06	2.41374e+06	2.41533e+06	2.70922e+06	2.72219e+06	2.37753e+06	3.20826e+06
CPD-14425	(2E,7Z,10Z,13Z,16Z,19Z)-docosahexaenoyl-CoA	600882	1.35216e+06	1.34784e+06	302556	274137	1.06165e+06	946018	1.14873e+06	771564	1.23028e+06	1.47064e+06	1.87498e+06	1.81942e+06	1.72066e+06	1360556	224445	1	257370	354617	361659	275508	302440	289338	453476	448307	1	240887	202927	174693	1	181808	137976	125030	118933	118305	709904	698936	465416	1	1	1	1	1.96771e+06	2.03036e+06	1.91533e+06	205221	1	1
CPD-12805	fusicocca-2,10(14)-diene	777122	1	1	172452	156190	549565	184861	255389	176381	253664	544780	500648	523884	471111	1	433326	566204	550936	1	538175	1	1	154293	1	1	649070	78976.1	174029	429436	519919	1	1	1	1	1	1	1	1	1	1	1	1	1	1	1	182277	156290	166545
N-ACETYL-D-GLUCOSAMINE-1-P	<i>N</i>-acetyl-&alpha;-D-glucosamine 1-phosphate	209972	227669	212820	207079	218509	186855	210352	210092	200666	217145	223287	231622	232217	226970	213297	158626	155901	187763	103057	131933	336079	393781	268355	329726	303293	169663	326888	249863	211728	203752	141675	1	147910	156818	163203	173007	160897	1	159322	159788	240364	161232	190903	215730	172601	251866	233458	227302
PHENYLHYDANTOIN	D-phenylhydantoin	1	300520	821861	332683	1	1040739	941935	906013	1	947783	4.573e+06	3.03619e+06	1	1	2.54502e+06	22654526	5817586	11671415	16217969	16788390	21535938	21941118	15560991	15589658	22010848	11231923	19938484	17624176	16534325	15142665	1.08862e+06	19893882	21128080	24213178	2644346	18853574	16544930	4.31018e+06	3.07812e+06	4936851	17444994	16447233	12055379	5571464	7521959	1.20459e+06	1746564	1.45746e+06
CPD-13636	9,10-epoxy-12-cis-octadecenoate	1	2.14565e+06	1.95468e+06	1	1	1	1	1	1	1	1	3.15471e+06	1	1	3.79911e+06	1652678	1.39347e+06	1	1.53456e+06	1	1.4444e+06	1.13011e+06	1.64795e+06	1.64378e+06	1.30798e+06	1	1.29969e+06	1.81973e+06	1.92042e+06	1.8762e+06	618612	492163	535382	521236	554231	425808	381074	333609	357130	378868	588841	505491	559096	487049	577676	1.1621e+06	1.20958e+06	1.13749e+06
CPD0-1035	<i>N</i><sup>2</sup>-hydroxyguanosine 5'-monophosphate	1	1	131446	1	1	151902	130101	111043	145962	146955	1	1	1	1	1	397732	553390	376306	500641	537647	532291	808485	1	653948	722957	68175.7	993232	438022	442169	410722	955715	885428	607187	657092	664772	571524	549287	389847	402885	388556	548934	449242	638228	793512	879989	260236	1	225286
3-O-BETA-GLUCOSYL-2-OXINDOLE-3-ACETYL-	3-(O-&beta;-glucosyl)-(2-oxindol-3-yl)acetyl-L-aspartate	7.32353e+06	6841109	1	7.00492e+06	7.08789e+06	7485399	8180412	8397104	8559068	8216649	8.10729e+06	7.80319e+06	8082743	7657665	7509003	3879682	4422663	1	4.08581e+06	3.90018e+06	3.80395e+06	124451	1	4193521	4.09541e+06	3.70187e+06	4254776	1	4025308	3.71043e+06	1	858202	785988	763960	759953	961052	740791	813909	875308	844099	1.02506e+06	987119	749303	868949	893266	1	24295440	24285958
CPD-13576	2-(2-carboxy-4-methylthiazol-5-yl)ethyl phosphate	769510	812616	801688	772507	779203	721509	765918	783160	738218	763343	842236	860507	819665	830762	832288	590636	602647	600936	564853	544439	559023	679558	649946	653242	603742	523019	914542	629403	595903	563070	478806	536315	535337	556135	542137	567742	495692	548770	504464	495867	396975	483976	570755	551342	530365	838256	845769	809172
1-KESTOTRIOSE	1-kestotriose	1	865311	1.29283e+06	877824	1	1.18199e+06	1.08782e+06	828908	1.12794e+06	907823	1.01277e+06	883337	803362	1.04116e+06	896718	1.06317e+06	1220539	1.06998e+06	1.15574e+06	1.1762e+06	857663	889734	830091	801954	829214	672777	1.02536e+06	783829	696297	764457	5.46673e+06	5147929	5664904	5554126	5642430	670455	478242	576843	520377	463586	671715	478018	427535	446801	645860	4553436	3.90555e+06	4010098
CPD-9247	<i>cis</i>-vaccenate	11681504	1	8490997	9283682	2649985	10679439	10215820	9511701	10063086	10771771	11047382	12043390	12008529	8.20636e+06	11069334	7814371	4.4259e+06	3.87996e+06	3.37755e+06	3.31421e+06	2.15194e+06	6.09722e+06	2449824	2.16657e+06	1898846	3541857	1.16275e+06	2.29413e+06	2.89213e+06	2.96434e+06	1.38778e+06	1.19815e+06	1.38197e+06	1.22905e+06	1281915	953240	1.16087e+06	1.07476e+06	1.02075e+06	6.62903e+06	5223953	3772209	4.49735e+06	3.78581e+06	4591767	766138	2.22281e+06	2.24896e+06
CPD1F-130	zeaxanthin	1.56559e+06	1579355	1.97793e+06	1.16344e+06	2120344	787743	729422	710358	561292	1.40168e+06	1.0721e+06	1.01993e+06	986239	1.9461e+06	1.38144e+06	6.21813e+06	4.10182e+06	4.586e+06	5.49515e+06	7.14432e+06	4.53517e+06	2.17914e+06	2.88061e+06	4.16664e+06	1	5561225	3.16195e+06	3042216	3887396	5.11713e+06	1.501e+06	1.73513e+06	1.63831e+06	1.48645e+06	1.67563e+06	1.19809e+06	1.10684e+06	986133	407088	1	1	1	3.30252e+06	3571715	3593261	1.8715e+06	1.38616e+06	1064815
2-OXOBUTANOATE	2-oxobutanoate	1	1	1	1	1	1	1	1	1	328502	1	1	1	1	1	372065	494277	807322	310934	1	1	503203	514052	1	1	694005	1	1	361506	1	1	1	1	1	1	1	1	1	1	1	1	1	1	1	1	1	1	1
CPD0-1255	10-methyl-5,6,7,8-tetrahydropteroylglutamate	3.00834e+06	3337942	340503	3.23244e+06	3.31761e+06	442804	234538	3.34316e+06	1	378403	3.37679e+06	175535	289956	3.10481e+06	3.17129e+06	285805	2730591	71201.9	2.59128e+06	252056	1	154329	525417	351995	143913	369207	564425	480016	538336	148180	6508844	1710676	91782552	87205816	1.80889e+06	1.56298e+06	6200052	6.21388e+06	5.72641e+06	5611325	4868773	5.37881e+06	7.54771e+06	1.86598e+06	1996746	20570112	25883700	32828242
CPD-4863	<i>N,N</i>-dihydroxy-L-valine	6346465	4.14924e+06	5.25809e+06	3632126	4.51704e+06	6225624	5353235	5522184	5.87054e+06	5499912	4.47205e+06	4.02877e+06	4.92772e+06	5.3866e+06	5.48236e+06	12959688	9690800	9861666	11495718	11992803	16357111	19788462	14513515	15955995	17562644	11434870	22129306	14224345	13914431	14941024	15965162	15328743	14556045	1	15425349	14769516	15898918	14595026	14735240	15115328	14529608	14450441	15027631	1	15562698	1	19173690	15755918
CPD-14892	ergosta-7,25(27)-dienol	463933	340719	265962	275027	252399	303241	327363	340988	249146	295813	438224	329573	300037	236712	279171	944788	1.62679e+06	1.41371e+06	1.14982e+06	896568	749385	1.39534e+06	892821	1.06297e+06	1.38456e+06	953073	290744	218674	990987	975188	259663	980708	189938	1.08868e+06	1.21307e+06	143896	1.00296e+06	196974	1.091e+06	1.0665e+06	169579	212045	146470	206171	1.60807e+06	1.03184e+06	1.15499e+06	851740
GLUCOTROPEOLIN	glucotropaeolin	1.19105e+06	1.40098e+06	1	1.49151e+06	1483148	1.13644e+06	945222	930822	850322	1.05665e+06	1.32555e+06	1.23714e+06	1230527	1.51365e+06	1.22614e+06	656686	130797	280576	377780	254091	355125	267646	351617	383255	403369	609191	297842	253115	748401	463328	1	1	1	634409	648910	643266	692508	640342	1	632910	647932	693826	651165	1	685153	587281	131220	161629
LUTEOLIN-7-O-BETA-D-DIGLUCURONIDE	luteolin 7-<i>O</i>-&beta;-D-diglucuronide	1	1	1	1	1	1	1	1	1	1	1	1	1	1	1	111534	80891.4	1	115498	116573	112419	84532.9	97440.4	94468.1	92846.2	111750	90466.1	106148	115864	120012	1	1	2.69061e+06	2.92711e+06	2.98102e+06	2408498	2.87936e+06	2.19646e+06	2.45052e+06	2.34154e+06	1	1	2.54465e+06	1	1	1	1	1
CPD-8232	(-)-&beta;-elemene	3.00291e+06	1.79855e+06	2641920	2.68833e+06	1876402	4837976	5726793	4.39309e+06	3.94043e+06	4274355	3.17965e+06	3.36398e+06	4.60515e+06	3.76839e+06	4.46876e+06	5524468	4651462	4605685	4628660	6.10347e+06	4.35353e+06	6084463	4.9726e+06	5.14065e+06	4.12983e+06	5113652	4.96459e+06	4.05105e+06	5.96944e+06	5946712	4.15771e+06	3.41028e+06	3.39399e+06	3855451	4435904	4.15064e+06	5.46112e+06	5195423	5.42288e+06	4443041	4.21271e+06	3724064	4809641	5033616	5.83571e+06	5.06882e+06	6.59947e+06	5.03934e+06
BETA-TOCOPHEROL	&beta;-tocopherol	463540	338854	264739	274307	251973	303241	327363	340616	276023	294890	436406	329485	299565	236437	278560	158768	104365	1	1	103554	106638	101183	161283	1	1	98003.3	279909	169590	1	131471	259776	1	190241	176065	111565	144130	119478	183014	123284	167261	170808	211553	145289	205169	170520	634698	964061	1.02391e+06
CPD-8668	picrocrocin	741939	770355	88773.7	829508	1.19173e+06	373454	1	1	1	1	1	1	1.43943e+06	233766	122960	1.19156e+06	297786	309820	146899	1.37495e+06	1.05297e+06	812986	1	1.01546e+06	905385	474227	918209	949744	801379	757786	1.86722e+06	1.79902e+06	2.08744e+06	1897184	1.93101e+06	1.99597e+06	2.21234e+06	2.10093e+06	2.11547e+06	2145191	2.50842e+06	2115638	1.96208e+06	2.15862e+06	1.35058e+06	1.72622e+06	776110	1965973
CPD0-2461	isoguanine	2.95222e+06	5.76693e+06	2.13547e+06	5.30457e+06	5347910	4280469	2.83483e+06	2.31128e+06	3382309	2.95699e+06	2.58422e+06	1	2.28357e+06	2.87e+06	2410202	3.03629e+06	5917220	5.04048e+06	6513630	15260791	11712082	4.64909e+06	11674001	10430181	9198019	4014549	5.1092e+06	12733431	2.87693e+06	19558876	3.41201e+06	3.38455e+06	3.38235e+06	3548353	3.39366e+06	3.17621e+06	3108141	3080521	3192447	3.33172e+06	3.28176e+06	3432313	2.8538e+06	2.96611e+06	2.86352e+06	2.88008e+06	2908465	2.65554e+06
CPD0-2267	&alpha;-ethyl-L-glutamate	2.48794e+06	2.06374e+06	2.3256e+06	2569484	2.40204e+06	718519	1.72626e+06	2.23477e+06	1.68247e+06	1.97195e+06	1	2104721	2.24167e+06	2133612	1	1	1	1.17234e+06	1	1	680424	883717	589604	946135	989468	758332	1.1161e+06	922981	841298	760399	1.77256e+06	1	1.7542e+06	1.7543e+06	1.77617e+06	1.51458e+06	1.42071e+06	721574	1	1.57184e+06	1.63647e+06	1	1.39334e+06	1.43206e+06	1.33191e+06	1.26385e+06	987666	1.09085e+06
CPD-3724	uridine 3'-monophosphate	139504	1	148208	164580	157806	135644	152024	144484	145512	131074	113619	113725	120211	128413	132179	1	1	1	1	1	1	1	1	148723	1	103314	163457	119720	1	116761	565538	583630	537788	548217	527750	501352	495914	456953	426851	427730	454727	500959	535653	630701	612241	206584	1	1
CPD-6223	gibberellin A<sub>46</sub>	1	368710	2.39246e+06	2.55797e+06	1.82307e+06	1.20056e+06	1190571	1	1.20521e+06	1.0879e+06	1.07464e+06	894157	786098	1	1	1	1	1	1	1	1	1	1	1	1	1	1	1	1	1	475905	423541	1	486412	1	468306	537231	1	503577	337956	246273	330027	498472	429406	420799	1	1	1
CPD-8708	levopimaric acid	524822	268265	1	1	448981	382807	422595	395646	395772	1	434574	478378	424856	400977	422762	706721	1.20028e+06	1.06045e+06	1.00336e+06	1.05613e+06	590075	373381	605287	599270	545582	1	1	641023	726236	678900	1	1	146237	123858	1	1	1	1	115438	1	85487.2	1	1	1	113965	213336	229397	233017
CPD-15377	<i>aldehydo</i>-D-xylose	680341	626570	745551	1	607881	1.49461e+06	779599	786691	779682	763768	1	1	745045	1	1.16544e+06	1.13605e+06	1.07197e+06	1	1	1	1.37669e+06	1.54434e+06	1588013	1.54967e+06	1.35765e+06	1.63641e+06	2.15016e+06	1020038	1.60511e+06	1.45452e+06	1.23174e+06	1.22179e+06	967766	786606	636726	962532	708592	595415	768755	717028	785803	669969	499099	543942	537214	1.48986e+06	1.88921e+06	1.65717e+06
CPD-8937	cinnamoylserotonin	1	990528	597905	753670	841790	1	588220	727798	457411	698612	1	679483	804748	685937	1	3.58755e+06	1.74894e+06	4397358	3.66273e+06	3.44451e+06	766878	841628	1.03373e+06	668307	782214	1.12115e+06	1.11751e+06	962409	1.0448e+06	993387	2328579	3.31894e+06	2.46012e+06	2629030	2.93697e+06	3.20275e+06	2.51909e+06	2.43181e+06	2.80367e+06	2.31096e+06	2.2939e+06	2720056	2.42572e+06	2.74166e+06	2736920	1.11268e+06	1.18959e+06	1
CPD-8243	(-)-&alpha;-cuprenene	3.00291e+06	1.79855e+06	2641920	2.68833e+06	1876402	4837976	5726793	4.39309e+06	3.94043e+06	4274355	3.17965e+06	3.36398e+06	4.60515e+06	3.76839e+06	4.46876e+06	5524468	4651462	4605685	4628660	6.10347e+06	4.35353e+06	6084463	4.9726e+06	5.14065e+06	4.12983e+06	5113652	4.96459e+06	4.05105e+06	5.96944e+06	5946712	4.15771e+06	3.41028e+06	3.39399e+06	3855451	4435904	4.15064e+06	5.46112e+06	5195423	5.42288e+06	4443041	4.21271e+06	3724064	4809641	5033616	5.83571e+06	5.06882e+06	6.59947e+06	5.03934e+06
CPD-12463	stellariose	108909	76988.6	114369	138966	119088	87967.4	117131	1	101837	1	72752.3	102989	145168	115495	104403	1	128652	1	139033	1	1	208449	169285	1	120627	1	84665.8	1	88398.3	1	4.54714e+06	4.54218e+06	4.61367e+06	4.25783e+06	4154833	3.86377e+06	3.79146e+06	3.63652e+06	3.42872e+06	3479431	812917	1	4262525	4.58523e+06	5.28979e+06	1	542304	979084
CPD-12104	(20<i>S</i>)-ginsenoside Rh2	342775	360451	258594	1.19264e+06	323193	963109	693292	870152	644945	845014	1.12137e+06	1.11509e+06	1.05778e+06	1.0821e+06	1072649	118290	1	1	1	1	121267	160753	1.4973e+06	140738	1	1	781048	1	1	1	1.56454e+06	390449	606184	1.33415e+06	1.47077e+06	1.26063e+06	1.21425e+06	1.22224e+06	1175876	1310956	983537	945084	541962	1.75492e+06	1.96223e+06	1	1	909374
CPD-8654	betanin	115264	108306	80325.5	109455	113147	97726.7	1	786244	77373.1	839742	1.08363e+06	1105199	1	1.03195e+06	942170	83075.1	90899.8	91106.9	76048.1	147682	183000	1	1	1	75476.2	1	1	172543	122975	78693.9	426956	413505	1	452136	434906	160230	418340	1	520319	391131	378830	424846	448359	536723	1	1801493	2.80969e+06	2.81427e+06
GALACTOSE-1P	&alpha;-D-galactose 1-phosphate	562600	602283	586565	584830	553103	516988	580377	592248	567706	581238	616319	611531	610840	614057	600910	515504	1	521183	475439	459009	515056	489985	547211	540810	541618	456303	705461	473536	509220	484984	401449	1	1	1	474846	496160	1	1	491819	1	1	1	1	532118	1	709894	655972	1
CPD-14813	6-O-methyl-N-deacetylisoipecoside aglycon	840505	1	1225375	708359	1.05901e+06	805333	1	1.17195e+06	1.06657e+06	1	1	1	1.34734e+06	1.1856e+06	1.3104e+06	922799	888458	840385	619000	499204	302260	2.38639e+06	1.30013e+06	1	1	603122	1850655	1.22599e+06	985648	819732	1	1.03441e+06	913856	1.28821e+06	980942	822253	693508	799306	888832	757928	938524	1.1932e+06	670619	1.38013e+06	1.03525e+06	3355486	4.43651e+06	3.11967e+06
CYSTAMINE	cystamine	1	1	1	1	1	1	278406	1	1	1	1	1	1	1	1	4.47935e+06	3.67973e+06	103222	4.52848e+06	4.30049e+06	506476	1.2606e+06	1.0192e+06	795576	714532	648284	1	1.22587e+06	871588	574804	2254073	2.28499e+06	2.75377e+06	2.84229e+06	2.79404e+06	1	3103853	1	1.95075e+06	1.9794e+06	1.72474e+06	1.54444e+06	2.74735e+06	3.23046e+06	3.04865e+06	977633	1.45741e+06	750073
CPD-9329	8-methyl-6-nonenoate	656008	761274	874155	776508	782247	983340	1.07209e+06	988230	988799	997229	916643	995394	935110	821878	885894	681677	1.37077e+06	1.08999e+06	932153	872711	838295	1.15285e+06	1.17201e+06	1.11906e+06	1.02666e+06	734159	1.34003e+06	972272	895900	774163	938071	914803	838973	853954	869795	773143	737785	725548	752787	769590	246926	777346	763756	805859	788620	1.25156e+06	1.64128e+06	1.34716e+06
CPD-8079	1-18:1-2-16:3-monogalactosyldiacylglycerol	14698531	11036284	12102868	13511116	11156472	12394378	16838962	13815717	15612630	12095330	12436369	10979382	14994292	11760209	12785566	17168274	13512324	16104483	14289718	16934828	13983091	17354240	16047206	16467608	12019768	18694966	13457084	13072972	17382688	17383142	12681542	10288191	9088815	14126490	15063876	15002711	13860671	16180173	16729387	18771606	17314574	15380930	1.76399e+06	11720572	12479855	4195335	3.72874e+06	3839146
CPD-8682	9,10-epoxy-10,12Z,15Z-octadecatrienoate	1.41128e+06	1.58391e+06	1.05163e+06	874084	1	576876	1.00734e+06	1.27343e+06	499693	1.30723e+06	1.4266e+06	1.33629e+06	576380	1.43533e+06	560403	358031	885460	813742	485983	857148	716377	1	1	833068	686346	730575	844323	833050	835440	701503	626810	498599	608166	1	1	546244	143983	163758	205601	218617	239067	301455	1	1	577194	824481	719591	792093
CPD-558	pimeloyl-CoA	98757.3	120342	97192.8	125730	115719	90572.8	1	1	1	1	81248.7	1	1	104430	1	164204	138612	150026	156847	149467	142605	147157	139443	160201	138546	1	135706	121216	115870	110942	358194	358533	359891	328924	337105	309332	301503	287622	233349	196795	1	199080	382444	366769	1	398935	406537	203368
CPD-15837	&beta;-tocotrienol	627539	430405	354471	426468	1	386284	372830	351517	323127	1.96521e+06	562946	461721	404785	277977	386863	1	1.01078e+06	965024	907210	812403	118785	158357	1	165839	151617	90949.2	440856	470382	72466.1	118887	356819	193453	251328	271345	263992	238759	219264	277390	251913	1	319802	340708	220116	316527	238198	682741	530978	546422
L-2-AMINOHEXANOATE	L-norleucine	460541408	371827392	406811296	468189312	353553120	1	1	505479008	483275968	492840032	444811904	460829920	526684704	1	510044480	1	481838144	484429664	480857376	553568260	482295680	553749570	505809056	1	1	1	1	450109216	538395140	520832672	1	423058240	420734400	1	476534112	440919744	492028000	470400000	490741312	444896128	419964256	413777536	465646496	474452672	499449216	1	1	1
CPD-4886	(4<i>S</i>)-limonene	1	196244	310018	177836	198175	233027	277995	276973	265732	270968	199969	231481	230482	200807	107846	353583	198769	310957	269168	269852	282734	285595	422147	359484	309633	276330	458259	510462	369559	291912	265659	266787	187470	226520	228725	1	345119	411351	409547	459352	186676	1	1	1	147721	279918	269567	220413
CPD-9499	3,5-dimethoxyphenol	10725148	1	7.25993e+06	1	1	1	1	1	8674919	1	1	10421079	12758267	10497301	10888420	9022116	12874783	1	1	8879573	7465530	8.11195e+06	8570020	1	7761623	1	11871624	9015992	8328337	6.52523e+06	779514	1.1685e+06	1.55057e+06	1	1	1	1	1	1	1	1	723088	917220	1	1	1	942765	828336
CPD-9472	gypsogenin-28-beta-D-glucoside	5.35486e+06	1	5056729	4.6155e+06	5.37136e+06	4.24839e+06	4.82855e+06	5209866	4.13237e+06	6.65996e+06	6268111	6.05453e+06	5.82341e+06	5620531	5573597	3.86163e+06	3.86192e+06	4.04065e+06	1	3.33551e+06	2.99098e+06	4502465	3.9556e+06	4.52616e+06	3.98796e+06	2.34245e+06	3.68249e+06	3376697	2.78889e+06	2463128	1	1	1	5463003	5.65638e+06	5.77288e+06	5.23876e+06	3.37775e+06	4.25659e+06	3546970	2993085	3.7135e+06	7.12707e+06	7.32712e+06	1	2.40344e+06	1.28489e+06	1725974
CPD-13922	(-)-9&beta;-pimara-7,15-dien-19-al	1	1	1	1	1	1	1	1	1	948399	1	1	1	1	1	1	1	1	1	1	891778	739797	984861	1	854625	736047	1.17627e+06	808076	793958	733534	1	1	242844	1	1	334142	1	1.06537e+06	642183	700491	1	1	704462	1	1	1.13829e+06	1.07716e+06	1.92629e+06
CYCLOEUCALENOL	cycloeucalenol	1	1	6.6437e+06	7.2171e+06	6631166	7.12097e+06	5.96199e+06	6.18449e+06	4.20064e+06	4.40114e+06	6003894	4.18483e+06	4619980	6.36796e+06	6024511	1	299295	1	288664	288634	1	288885	312342	309825	292473	515892	336212	643642	1	577392	1.48284e+06	1864767	1.23172e+06	2.36531e+06	1.36434e+06	265880	256714	344541	1.86821e+06	245481	268675	281621	278841	1.3459e+06	281019	3898673	2517677	3.46396e+06
CPD0-1370	&alpha;-(2,6-anhydro-3-deoxy-D-arabino-heptulopyranosid)onate 7-phosphate	227004	225158	218680	227616	241057	143143	82808.9	193638	100597	93506.8	254447	245885	246376	245450	232458	250429	105199	120250	195996	242230	359722	251856	226771	246460	298991	282213	375892	257763	288452	347306	217040	237342	111309	210357	88470.2	150949	156664	145512	151894	139471	179741	190235	196904	247884	226801	176966	207589	269420
3-7-DIMETHYLXANTHINE	theobromine	4.09586e+06	3.76236e+06	5.41995e+06	3.94904e+06	4.33259e+06	6.95674e+06	6109913	5.2128e+06	5955141	6046387	5704990	6440905	6.2885e+06	6.40985e+06	6.37368e+06	9679469	15065421	12710351	12065351	12309740	10597072	12366309	12819897	12172855	11857452	15330281	15158723	11609102	12844234	13243917	4.74224e+06	3.92306e+06	4110561	3.67987e+06	3.66371e+06	3846415	4.72137e+06	3.49673e+06	4033648	3.9857e+06	5601413	6186499	5.53751e+06	6.22479e+06	6.42521e+06	5.81786e+06	1	1
CPD3O-4151	4-tyrosol	347799	637532	1	737802	1177828	1	287586	602621	1	1	825292	570191	491695	365969	327150	13958623	10864098	11420407	12659141	13085267	12760459	13404029	15829209	14575249	14652856	15022390	18643658	17669360	17717084	16811976	1	1	1	1	1	1	1	1	1	1	1	1	1	1	1	2.30872e+06	1.53757e+06	2.22648e+06
L-GLUTAMATE_GAMMA-SEMIALDEHYDE	L-glutamate-5-semialdehyde	414429	247571	1.51205e+06	1	316194	2.94201e+06	1.24451e+06	1.36798e+06	791024	1	1.45787e+06	1.40789e+06	1.46278e+06	1.30396e+06	578017	655755	1.07426e+06	1.13069e+06	848183	662091	1	666159	636637	1	583110	371929	1.27279e+06	579359	485288	1	32408860	32036562	34850712	33762716	34261828	32596294	35373956	34947016	33968356	34724700	32867536	30571594	31963514	31193898	31967550	1.18057e+06	1.89202e+06	1.67301e+06
CPD-15634	carthamidin-7-methyl ether	610556	478982	915884	518239	534310	1155856	1.04259e+06	787764	990601	966143	1.02401e+06	873044	780498	978019	932008	1.50717e+06	1.46136e+06	1.4366e+06	1.62949e+06	1.66253e+06	1586807	1.99249e+06	1.65526e+06	1.66613e+06	1.8216e+06	1144127	2.47023e+06	1.38081e+06	1.21426e+06	1.16425e+06	28774854	1	6702920	3.69798e+06	5.79449e+06	4.06484e+06	4.08738e+06	4.25486e+06	3.67933e+06	5677072	1	30484726	5551495	4041447	1	2892239	3.68743e+06	3.09002e+06
CPD-14984	quercetin 3-<i>O</i>-(3',6"-<i>O</i>-di-<i>p</i>-coumaroyl)-glucoside	123529	235535	428195	518572	447190	883699	730590	101842	480296	160403	837253	108487	1	1	1	224708	218486	176789	233796	286662	235949	363935	236199	266176	298590	1	275508	160498	150396	105939	834951	834471	733740	753703	724395	561365	630632	503953	516765	470176	483214	395771	571424	651297	655880	552844	509754	402228
CPD-15631	apigenin-7,4'-dimethyl ether	606002	699103	553916	237361	544464	1.12009e+06	1	596335	819191	645973	429349	458778	383277	529851	503865	1331898	1.51346e+06	1.18046e+06	1.54661e+06	1	2.2249e+06	1	2.39131e+06	2.38352e+06	1	1.44117e+06	3.10355e+06	2.14232e+06	2.08988e+06	1.98394e+06	1	278213	201118	277051	1	283043	1	1	408029	342688	415739	1	205541	406947	352798	1.79495e+06	500592	427491
CPD-6441	methyl benzoate	3.1456e+06	3.04667e+06	2888424	2.75313e+06	2.91257e+06	4249596	2.03387e+06	2.10302e+06	2.2571e+06	1.95331e+06	2306983	1.75601e+06	1.92039e+06	2.05769e+06	2.03369e+06	2.94479e+06	1	1	4.05082e+06	4301747	3.31679e+06	1	3.11698e+06	3.9083e+06	1	5466420	1	3.50726e+06	4.70667e+06	4958856	1	2.13259e+06	1	2.03939e+06	1.6856e+06	1.93591e+06	1.68048e+06	1.37712e+06	1.57488e+06	1.53334e+06	1.50978e+06	1.55403e+06	1.05443e+06	1.4611e+06	1	1.72314e+06	1	2.18449e+06
CPD-9207	(3<i>R</i>)-3-amino-3-phenylpropanoyl-CoA	175974	146250	169399	168574	159906	199062	161400	136469	154017	175431	169501	181345	151242	151577	185596	1	1	1	1	1	1	1	1	1	1	1	1	1	1	1	863385	1.07807e+06	1.26909e+06	1.06339e+06	1.07801e+06	1.00948e+06	964509	1.00654e+06	964939	913646	745879	845460	1.06111e+06	1.02879e+06	1.00109e+06	103421	77756.9	82793.3
CPD-14650	(2<i>E</i>,4<i>E</i>,6<i>E</i>)-7-hydroxy-4-methylhepta-2,4,6-trienal	347799	637532	1	737802	1177828	1	287586	602621	1	1	825292	570191	491695	365969	327150	13958623	10864098	11420407	12659141	13085267	12760459	13404029	15829209	14575249	14652856	15022390	18643658	17669360	17717084	16811976	1	1	1	1	1	1	1	1	1	1	1	1	1	1	1	2.30872e+06	1.53757e+06	2.22648e+06
CPD-17624	&omega;-carboxy-(9<i>Z</i>)-octadec-9-enoyl-CoA	91406	1	84153.2	1	1	70699.7	177283	130876	87707.2	103280	192255	158381	160434	234856	201991	1	1	1	1	1	1	1	1	1	1	1	1	1	1	1	1	90333.4	122635	114666	107658	93908.7	1	94999.3	79951.2	86522.2	1	1	1	1	1	216506	202059	151106
CPD-713	6-oxocampestanol	463540	338854	264739	274307	251973	303241	327363	340616	276023	294890	436406	329485	299565	236437	278560	158768	104365	1	1	103554	106638	101183	161283	1	1	98003.3	279909	169590	1	131471	259776	1	190241	176065	111565	144130	119478	183014	123284	167261	170808	211553	145289	205169	170520	634698	964061	1.02391e+06
CPD-14735	2-phenylethyl 6-<i>O</i>-&beta;-<i>D</i>-xylopyranosyl-&beta;-<i>D</i>-glucopyranoside	1	684551	1	892302	809794	848366	1	1	1	667436	1	1	1	820393	1	633354	754352	1.72122e+06	667119	784682	1.99677e+06	2.07688e+06	2020611	841781	2.12836e+06	1.9685e+06	1.99649e+06	1.55187e+06	1.6615e+06	1.78937e+06	2848536	2.63115e+06	3.24972e+06	3282876	2.62493e+06	2.14891e+06	1.97835e+06	5793327	1.89819e+06	1	1	3.01214e+06	1.70668e+06	1	1.39021e+06	2.0743e+06	1.48612e+06	1.45169e+06
CPD-9888	(+)-heliannuol K	1.37797e+06	1.53751e+06	1.21893e+06	1.37835e+06	1.27308e+06	1.60067e+06	1.3526e+06	1.17335e+06	1.25988e+06	1.2999e+06	1.46648e+06	1673329	1305861	1.48998e+06	1.47971e+06	2.04078e+06	1.7524e+06	1.92981e+06	2269227	1992472	1987094	2.27849e+06	2248203	2.12154e+06	2.10774e+06	2494279	2.39974e+06	1.98485e+06	2.10458e+06	2089742	1.93042e+06	1.73851e+06	1702435	1636838	1	1.67762e+06	1.43129e+06	1.54578e+06	1.56425e+06	1.52359e+06	1.22409e+06	1.37255e+06	1.88262e+06	1.2521e+06	1.34087e+06	1926752	3.27307e+06	5084335
CPD0-1253	dihydroisopteroate	315118	328595	925360	224897	336198	555789	546113	427737	527229	211409	443565	274260	311796	531254	487834	291301	237579	334489	223038	1.10014e+06	1.30057e+06	103662	1.09771e+06	160258	822596	1.48879e+06	1.12852e+06	1.30726e+06	1.30627e+06	1.37179e+06	582588	222484	220393	210861	232861	212621	227627	210173	211774	229067	395076	407930	597049	258089	234342	732272	725237	632442
CPD-8046	D-pinitol	719114	1.11342e+06	752356	236336	1.07655e+06	292489	291862	308897	298594	304419	245830	271223	276685	243318	809263	416703	315624	347540	396321	416625	417724	132203	430938	125941	433734	1	242011	524087	535538	571069	155844	130437	158809	209023	150400	193106	1	220683	190160	198189	174892	161264	186402	182108	1	529334	503674	603323
ISOCHORISMATE	isochorismate	86951.9	100698	97588.2	92410.4	102730	110954	107831	101332	100090	93407.5	93096.3	99807	101555	104621	110903	83285.9	1	93177.4	105104	89065.2	102764	115335	120464	106895	112517	81390.4	132844	87206.8	109082	102844	131967	103374	87393.4	75563.9	81769.2	82783.3	84294.4	82380.8	78004.6	1	83053.9	80784.1	119872	105270	118242	96320.4	1	92139.4
CPD-7246	<i>N</i>-acetyl-&alpha;-D-galactosamine 1-phosphate	209972	227669	212820	207079	218509	186855	210352	210092	200666	217145	223287	231622	232217	226970	213297	158626	155901	187763	103057	131933	336079	393781	268355	329726	303293	169663	326888	249863	211728	203752	141675	1	147910	156818	163203	173007	160897	1	159322	159788	240364	161232	190903	215730	172601	251866	233458	227302
CPD-13611	sphinganine (C20)	2.04522e+06	1.99187e+06	1.98663e+06	1.98807e+06	2.06211e+06	1.90796e+06	2.09664e+06	2.02332e+06	1.91569e+06	2.04525e+06	2.11393e+06	2.16276e+06	2.0674e+06	2.14879e+06	2.0437e+06	1943626	2.16022e+06	1.87183e+06	2.12325e+06	1.94118e+06	2.20156e+06	2.0655e+06	2.14725e+06	2.08573e+06	2.20242e+06	1.94758e+06	2.42106e+06	2226627	2.22913e+06	2.2049e+06	1.84113e+06	1.78647e+06	1728380	1.92691e+06	1.63443e+06	2.0054e+06	1.59006e+06	1	1.93405e+06	1.84457e+06	1.7428e+06	1.8124e+06	1.89732e+06	1	1.92042e+06	1.95948e+06	1.97701e+06	1.82619e+06
CPD-8369	1-linoleoyl-2-palmitoleoyl-<i>sn</i>-glycerol 3-phosphate	1.12722e+06	2.64392e+06	769595	1.61724e+06	1.49659e+06	672672	485358	573515	691744	697242	588406	438569	598226	380994	507300	1.58627e+06	1.03246e+06	1	1117176	1.36797e+06	1.13955e+06	1	1.51431e+06	1.66225e+06	950816	445840	435980	974870	1373663	1.35071e+06	1.68923e+06	1.33384e+06	1.35529e+06	1.56232e+06	1.50741e+06	1.00881e+06	930923	922287	861399	893037	1.14159e+06	558254	513505	903234	1	21472870	6.82871e+06	1
CAPSANTHIN	capsanthin	8438060	8897652	4054370	8.2231e+06	7906680	7131175	3.88276e+06	4729872	3.71685e+06	3.0095e+06	2935368	3.82828e+06	3663799	3.05039e+06	33616380	1	1	1	6671030	2.52693e+06	5.17264e+06	3477840	1	5.753e+06	5.02637e+06	4.69752e+06	8.0666e+06	1	1	4381942	3.02373e+06	3.06202e+06	3.00242e+06	3.14014e+06	2.97093e+06	2738388	2517683	2.06297e+06	9548460	8785184	1.66166e+06	7414567	11568332	12779479	2.07922e+06	1	16067659	16322200
FRUCTOSE-6P	&beta;-D-fructofuranose 6-phosphate	562600	602283	586565	584830	553103	516988	580377	592248	567706	581238	616319	611531	610840	614057	600910	515504	1	521183	475439	459009	515056	489985	547211	540810	541618	456303	705461	473536	509220	484984	401449	1	1	1	474846	496160	1	1	491819	1	1	1	1	532118	1	709894	655972	1
EPOXYSQUALENE	(3<i>S</i>)-2,3-epoxy-2,3-dihydrosqualene	1	1	6.6437e+06	7.2171e+06	6631166	7.12097e+06	5.96199e+06	6.18449e+06	4.20064e+06	4.40114e+06	6003894	4.18483e+06	4619980	6.36796e+06	6024511	1	299295	1	288664	288634	1	288885	312342	309825	292473	515892	336212	643642	1	577392	1.48284e+06	1864767	1.23172e+06	2.36531e+06	1.36434e+06	265880	256714	344541	1.86821e+06	245481	268675	281621	278841	1.3459e+06	281019	3898673	2517677	3.46396e+06
CPD-8241	(+)-&beta;-chamigrene	3.00291e+06	1.79855e+06	2641920	2.68833e+06	1876402	4837976	5726793	4.39309e+06	3.94043e+06	4274355	3.17965e+06	3.36398e+06	4.60515e+06	3.76839e+06	4.46876e+06	5524468	4651462	4605685	4628660	6.10347e+06	4.35353e+06	6084463	4.9726e+06	5.14065e+06	4.12983e+06	5113652	4.96459e+06	4.05105e+06	5.96944e+06	5946712	4.15771e+06	3.41028e+06	3.39399e+06	3855451	4435904	4.15064e+06	5.46112e+06	5195423	5.42288e+06	4443041	4.21271e+06	3724064	4809641	5033616	5.83571e+06	5.06882e+06	6.59947e+06	5.03934e+06
CPD-7073	hesperitin-7-O-&beta;-D-glucoside	1	198979	1	203715	163071	528826	335296	275758	388353	381692	722047	718656	947703	742260	682087	1.36546e+06	2.42737e+06	2.23575e+06	1.65868e+06	1.44353e+06	702958	1.05204e+06	1.33342e+06	1.15921e+06	901684	516595	1.26722e+06	963671	771340	560607	952800	1.06299e+06	1.43304e+06	1	1.12274e+06	1.17161e+06	1	1	1.09053e+06	1169968	794851	774334	1	839941	811997	791205	469205	412409
44-DIMETHYL-CHOLESTA-812-24-TRIENOL	4,4-dimethyl-cholesta-8,12,24-trienol	2.05711e+06	1	1	1	3533713	3.00774e+06	488917	32756622	1	1	4.17408e+06	4093981	1	4152092	4.0616e+06	1	1	1	1	179825	2.74909e+06	1	1	3.14272e+06	788662	186852	186341	396350	457913	294836	214996	236521	1	441090	219914	222079	435264	445484	620975	637447	596393	169833	1	1	482294	1	585884	724956
CPD0-1133	maltoheptaose	1	1	1	1	1	1	1	1	1	1	1	1	1	1	1	1	1	1	1	1	1	1	1	1	1	1	1	1	1	1	13904169	15288644	6.72625e+06	6.06391e+06	16063845	6868380	1	1	1	17016524	12374302	9526047	1	1	13346546	165494	186486	315346
CPD-16530	(-)-epicatechin-3-<i>O</i>-gallate	1	109183	89293.8	111144	106488	87603.1	1	1	1	1	1	1	1	1	1	92520.2	126410	102595	1	135505	1	1	107944	116131	1	187771	115065	1	87365.4	139524	272647	245878	276837	1	242123	233483	1	225039	213667	204007	172161	1	260034	263566	1	142305	151107	91383.2
CPD-11377	(+)-&alpha;-santalene	3.00291e+06	1.79855e+06	2641920	2.68833e+06	1876402	4837976	5726793	4.39309e+06	3.94043e+06	4274355	3.17965e+06	3.36398e+06	4.60515e+06	3.76839e+06	4.46876e+06	5524468	4651462	4605685	4628660	6.10347e+06	4.35353e+06	6084463	4.9726e+06	5.14065e+06	4.12983e+06	5113652	4.96459e+06	4.05105e+06	5.96944e+06	5946712	4.15771e+06	3.41028e+06	3.39399e+06	3855451	4435904	4.15064e+06	5.46112e+06	5195423	5.42288e+06	4443041	4.21271e+06	3724064	4809641	5033616	5.83571e+06	5.06882e+06	6.59947e+06	5.03934e+06
CPD-13644	<i>N<sup>5</sup></i>-acetyl-L-ornithine	1	1	1	1	1	1	1	1	1	1	1	1	1	1	1	1	1	1	1	1	91212.8	142868	75039.9	119751	127311	182695	207325	165860	1	1	2.37834e+06	2.37893e+06	1.82082e+06	20552662	2123122	2036884	2.25831e+06	1.84699e+06	1.88681e+06	1.76703e+06	2.03264e+06	2.50049e+06	2.37293e+06	3060159	3.02256e+06	521377	1.13567e+06	1.0532e+06
CPD0-1249	&gamma;-methylphosphinothricin	1.83317e+06	1	976783	1	1.37709e+06	633486	851802	1	748783	1	1.07226e+06	910908	1.31147e+06	1.02653e+06	959148	1	1	703508	883879	1	760981	813592	311123	344873	785170	1	641136	715792	1	1	2.52286e+06	23661332	24954168	23645870	24063696	1	1	14337448	1	25618982	17263566	1	1	21492722	21115464	887571	2.42369e+06	1764473
CPDQT-40	3-[(7'-methylsulfanyl)heptyl]malate	3.10629e+06	398056	279455	1.30719e+06	1.35386e+06	463163	269760	374298	418558	364261	600796	780745	3487969	818575	557987	193276	593119	1	1647848	556753	1.96421e+06	954090	2.41226e+06	324696	323741	139907	421447	2.19139e+06	196114	1939462	1.18092e+06	1.34537e+06	1435991	1.26623e+06	1.22087e+06	1.23995e+06	1.10244e+06	1.12453e+06	1.14404e+06	1.13529e+06	789388	856397	955167	873806	864878	987260	1.31808e+06	2.26052e+06
CPD-15063	scutellarin	298634	93639.8	79271.5	110806	81058	1	1	227879	204109	116936	112309	81308.6	201170	142414	107796	540019	503096	518078	495470	486294	114045	182790	106933	104127	230311	192160	202795	92609.8	222197	191136	140517	69087	76583.6	134774	122724	73593.9	1	68397.6	1	1	1	1	114402	106905	118709	1	1	1
CPD-15297	lampranthin II	580582	1	1	473609	1	563246	777736	1	1	494348	1	567390	725234	560726	601102	678988	542386	619287	478865	557884	557550	583444	572766	503400	409852	474155	424734	535566	710881	902349	1	1	1	571413	1	1	1	1	1	1	1	1	1	1	1	694057	671717	441072
CPD0-1342	5-mercaptodeoxyuridine	139612	123885	147357	181727	124941	1	120935	123083	109792	1	201454	243924	1	97082.9	221822	246931	1	222669	212790	218413	469824	430699	471724	162431	417140	499863	192042	1	441244	432513	450514	534145	393086	473402	417146	625700	559620	500286	576448	567267	587087	666876	603695	575796	653116	106099	386512	329431
CPDQT-50	bauerenol	1	1	6.6437e+06	7.2171e+06	6631166	7.12097e+06	5.96199e+06	6.18449e+06	4.20064e+06	4.40114e+06	6003894	4.18483e+06	4619980	6.36796e+06	6024511	1	299295	1	288664	288634	1	288885	312342	309825	292473	515892	336212	643642	1	577392	1.48284e+06	1864767	1.23172e+06	2.36531e+06	1.36434e+06	265880	256714	344541	1.86821e+06	245481	268675	281621	278841	1.3459e+06	281019	3898673	2517677	3.46396e+06
CPD-9213	&gamma;-solanine	1	1.78742e+06	1092548	1	1.27612e+06	1.27409e+06	909728	1.38935e+06	1.13474e+06	941281	957173	1.15003e+06	1.2171e+06	1.17315e+06	1.07859e+06	583554	509812	629588	539480	563356	795899	932781	893645	949603	696179	548557	912476	701671	839865	697206	1	517816	958163	838534	1.19645e+06	921011	565660	826688	859022	784847	776079	535004	552703	641376	697047	713520	797724	596202
CPD-18098	cyanidin 3-<i>O</i>-&beta;-<i>D</i>-caffeoylglucoside	1	101222	95748	103841	107973	117243	108854	321869	110721	113100	115805	113933	126247	125063	113309	503949	396595	426066	426422	475716	522381	457865	474656	503194	616810	541360	459165	529149	548170	658147	632079	619377	885120	736848	766866	809484	846464	1.02659e+06	881189	865860	549296	609421	797685	593382	589199	151467	340393	241220
CPD-465	presqualene diphosphate	1.44351e+06	1.4105e+06	1.46045e+06	1.45908e+06	1.54303e+06	1.53743e+06	1281274	1.05277e+06	1	1.27761e+06	957509	1.20769e+06	375522	1.02558e+06	199331	226686	467560	359906	226421	279562	187578	159718	250488	237129	148471	295310	322808	219023	226780	217384	1	450238	1	470649	499294	1	1	1	266207	352013	476964	404288	385210	1	406594	241461	1	173438
CPD-695	gibberellin A<sub>53</sub>	1	1.09819e+06	888482	889663	1.20573e+06	707784	818912	796139	616345	908068	1.02931e+06	919562	813166	868747	970616	1	1	407012	1	354674	1	606943	585568	621069	553943	329661	695202	513712	519121	455501	1	1	1	535348	557900	1	414518	356468	1	1	1	1	1	1	484251	750441	662055	690201
CPD-8067	kaempferol 3-<i>O</i>-&beta;-<i>D</i>-glucosyl-(1->2)-&beta;-D-glucoside	236008	624835	221889	234648	233161	268453	1	1	352175	332480	424614	1	372417	19779776	1	37971380	1	36432484	36293344	1	1	1	36006360	36790980	35452396	1	37215796	36737500	37069692	35044736	1.0129e+06	814590	924645	765800	875742	831476	1	1	723536	1	1	1	679035	881427	1	227775	1	1
CPD-7170	cannabidiolate	701478	801794	1	969077	894156	1	1	648533	1	610124	970706	1.08584e+06	913901	944782	881258	214488	379730	427358	229239	231019	141123	1	1	269033	1.34008e+06	1	422518	164877	124617	1	373240	438457	497446	301588	338651	659749	311568	488828	531000	1	1	388729	347441	385040	383810	789760	720749	794921
DEOXY-D-RIBOSE-1-PHOSPHATE	2-deoxy-&alpha;-D-ribose 1-phosphate	374698	99648	1	84549.1	68530.5	1	216968	215934	328321	258504	105117	66564.5	297072	195199	183572	1	1	133818	1	400327	251609	237911	379534	201290	235009	146601	252353	510570	454534	1	1	116621	151732	272110	224698	214203	129969	85166.7	94692.6	351959	231324	196056	1	1	1	226220	168975	151009
DEOXYADENOSINE	2'-deoxyadenosine	2.05404e+06	1380176	2360358	1234277	1.55408e+06	647859	2.09185e+06	2030772	2.2816e+06	1.92896e+06	1.45999e+06	1.57623e+06	1.45711e+06	1.48292e+06	1.46503e+06	402576	610035	694932	417816	396849	503091	601064	605177	565786	527401	469542	658473	494310	504584	1	7.25605e+06	7.84876e+06	7.63894e+06	7854717	7658874	8058359	8.1821e+06	8.36901e+06	8785633	7.57711e+06	8737002	8832050	8881066	9571984	9488343	1	1.90919e+06	1
CPD1F-128	<i>ent</i>-kaurene	777122	1	1	172452	156190	549565	184861	255389	176381	253664	544780	500648	523884	471111	1	433326	566204	550936	1	538175	1	1	154293	1	1	649070	78976.1	174029	429436	519919	1	1	1	1	1	1	1	1	1	1	1	1	1	1	1	182277	156290	166545
CPD-7002	dihydrogeranylgeranyl diphosphate	1.9106e+06	2.25659e+06	1.75495e+06	1.96585e+06	1861035	843806	1.05342e+06	1195697	1.15808e+06	1.03875e+06	1.53104e+06	1.0328e+06	1.71245e+06	1.36031e+06	1339171	729804	1.57218e+06	1078648	940346	980171	641904	1.02855e+06	1.06491e+06	898111	834913	707906	1151785	721098	747815	702043	4.27151e+06	3.40118e+06	3.58399e+06	3.52207e+06	3.77916e+06	3007607	3136033	2.89099e+06	3.00294e+06	3.03409e+06	3.5501e+06	3.28879e+06	3.41317e+06	3.53101e+06	3.53703e+06	4098327	4929834	4.06099e+06
DOCOSANOATE	behenate	1	1.37306e+06	460182	596431	535802	408390	549927	465073	1	666525	557865	1	1	602628	518766	122259	1	909331	692548	1	573197	460045	618950	491622	448773	765141	260401	886223	989827	1.26724e+06	1.55728e+06	1.15624e+06	1.28334e+06	850236	179362	980944	970641	1	610462	1	202086	272676	207018	210600	200966	2.00839e+06	1.7075e+06	1.74278e+06
CPD-9597	oligomeric urushiol	293201	116594	165966	148721	89755.9	1.9358e+06	2290583	2.43889e+06	2.06474e+06	2294523	124997	117799	2.74661e+06	233437	179317	2719486	3.76632e+06	123344	3.0698e+06	3.05343e+06	2.22028e+06	1.57285e+06	2311055	2.21954e+06	1.94361e+06	99331.9	1.35473e+06	2549637	2695320	2.72119e+06	784756	709707	910334	691784	681550	682942	651926	594726	580093	536629	463153	502417	736873	744981	739584	1740600	1.56881e+06	1.57581e+06
QUININE	quinine	1.55778e+06	423570	1.36605e+06	1.60942e+06	1.6065e+06	1.24456e+06	1.27049e+06	1	1267380	1.357e+06	1753673	1.56802e+06	1.34987e+06	1.61166e+06	1.58746e+06	26678306	37352116	34749668	1	28977056	886930	797016	3840448	1.03097e+06	680639	1	1.09217e+06	1	1	5.23127e+06	368035	1	1	1	212206	247942	216716	291280	272829	268994	268476	1	1	1	1	1	400395	780582
CPD-711	(6&alpha;)-hydroxycampestanol	6.51279e+06	5.14786e+06	5937815	7.95746e+06	6.35985e+06	6542407	7.54248e+06	6105275	6.48585e+06	6349674	6598680	6.28511e+06	7.94598e+06	6.97939e+06	6822432	6.87759e+06	1	6.444e+06	5.56216e+06	6.63139e+06	5.34699e+06	7.12994e+06	6777336	7258910	5.1665e+06	6291593	5150904	5399116	6.4275e+06	5928150	6814314	5.28653e+06	4.50488e+06	5448590	6579723	6.22136e+06	5.68176e+06	5.2247e+06	5.55971e+06	5.93972e+06	4.58181e+06	4982793	1	7216695	7.33228e+06	11895803	13764660	9583979
CPD-17478	2-[hydroperoxy-(4-glucosyl-hydroxyphenyl)methyl]-6-hydroxy-1-benzofuran-3-one	716283	521719	610289	1	573307	561263	1.02867e+06	1	1	1	990052	797980	1	1	735980	1	760335	764462	1	1	1	653483	764724	1	656711	499911	609035	1	652878	1	44612520	44362004	50301584	46142020	46440320	43330748	43749656	46267020	46547568	47518496	41400452	41586704	36548196	34357376	33748672	3.02162e+06	2.91686e+06	4213617
CPD-12199	3S-(4-hydroxyphenyl)-3-hydroxy-propanoyl-CoA	157096	202240	153562	217182	210639	120190	1	1	73647.4	146117	1	137777	1	167662	131215	243498	186480	220409	218969	212945	194699	223438	205076	258351	225206	1	195079	160624	145143	135227	610280	588536	590583	475699	504317	418794	422689	390654	1	265070	179839	264174	591653	616250	597026	688052	661739	628400
4-METHYL-UMBELLIFERYL-PHOSPHATE	4-methyl-umbelliferyl phosphate	1	1	1	1	1	1	1	1	1	1	1	1	1	1	1	1	1	1	1	1	1	1	1	1	1	1	1	1	1	1	1	1	1	1	1	1	1	1	1	1	1	1	1	1	1	340459	189851	157384
CPD-4746	3-hydroxy-15-dihydrolubimin	233363	733453	667084	1.08744e+06	1	469150	194108	370430	349127	248282	235826	225462	313859	233955	280317	2.1387e+06	508635	2.62506e+06	2227531	2074560	468487	617678	923694	665961	620504	464219	889258	994051	799664	550410	341251	117021	208636	206919	184944	201847	707397	663585	190395	706128	558598	652520	620244	602487	538350	445346	339761	327454
CPD-19488	3-carboxy-9-(methylsulfanyl)-2-oxononanoate	1	1	1	1	1	1	1	1	1	1	1	1	1	1	1	150006	108383	1	116606	1	319118	268872	144242	321708	232540	101419	446196	280453	231438	190427	170332	1	618206	1	516835	729732	549035	883217	696141	676065	1	435635	585111	431633	1	98556	375256	115965
CPD-7062	pheophorbide <i>b</i>	1.51677e+06	118654	2.04182e+06	1.52836e+06	445223	125783	129334	1	423808	124550	156038	174798	131698	152767	146276	89572.1	1	1	398694	1	347273	436012	196789	156220	279865	1	206633	325143	1	1	1.17133e+06	1.08236e+06	1.21534e+06	1.29796e+06	1157935	1.10096e+06	1.20214e+06	1110989	1018449	1.31475e+06	1019726	1.22665e+06	1.47201e+06	1437767	1.30309e+06	3.60397e+06	211666	189327
CPD-17347	(3R,11Z,14Z)-3-hydroxyicosadienoyl-CoA	129291	166294	148019	194949	178524	145640	143557	189752	112033	149304	206278	221614	208809	157425	146410	114008	122442	90298.6	109048	112479	106782	87111.2	88269.6	108909	82875	1	157294	107179	102688	76717.8	385295	407957	442195	245614	281811	220066	215057	169740	112185	1	1	71896.4	107975	347204	305314	968107	703322	713823
CPD3DJ-11366	sphingosine 1-phosphate	514884	543530	587724	738994	525066	480605	281976	432175	316528	358795	340695	467750	385378	1	1	1	1	411996	1	289223	1	427085	349579	366289	389214	801459	512068	238530	343415	486622	332592	256860	267348	271009	303411	219777	212004	1	203354	192544	222083	216331	1	238883	198210	752382	692800	705957
CPD-7197	5,6-epoxy-3-hydroxy-12'-apo-&beta;-caroten-12'-al	454744	1	2.06059e+06	2.43622e+06	3036267	1.85952e+06	1759901	851076	1.66049e+06	2.49388e+06	2.82501e+06	965878	2.60524e+06	3011112	3.12906e+06	645886	2.42261e+06	1219044	1	1	775319	486210	1.578e+06	765223	1	2.40945e+06	609505	1	188763	1	536206	712349	800685	761492	661964	751650	747486	697978	586038	698847	1	669831	1	441543	318808	1	434468	1
CPD-15078	1-phenyl-3-(2,4,6-trihydroxyphenyl)propane-1,3-dione	3.23249e+06	3219457	1.63644e+06	2919632	3.0441e+06	3.47997e+06	2346281	3.97007e+06	3584402	3.40474e+06	4.0191e+06	3629070	3.66763e+06	3.18054e+06	3.4125e+06	369434	980606	789370	975620	842384	1598966	3.51885e+06	1.39901e+06	1.43705e+06	1.90993e+06	2379472	7214812	1.40243e+06	2.7419e+06	1.47665e+06	3307085	1.74893e+06	134254	1.56049e+06	1.43708e+06	1.78562e+06	3462222	1.56484e+06	1.57838e+06	1.46383e+06	4.09737e+06	1	1.71062e+06	1.61813e+06	1.70329e+06	3.18491e+06	1	1
EPOXYOCTA-CPD	(9Z)-(13S)-12,13-epoxyoctadeca-9,11-dienoate	1	1	1	1	1	4.42731e+06	1	1	1	1	1	1	1	1	1	1	4.47482e+06	1	3.20911e+06	3.04663e+06	1	2.04008e+06	5544162	5.23279e+06	4.53347e+06	3344823	1	4.17369e+06	2.01018e+06	3404620	747194	202897	560002	599647	231652	233294	536233	1	518085	212676	341581	328973	461155	326823	562171	1	855505	1
KIEVITONE-CPD	kievitone	169416	130492	134599	120151	128662	142023	184991	143561	144545	237509	188956	188079	145041	124390	183922	189899	193338	198519	192371	192699	186327	195423	188053	188959	175153	177172	171356	167540	154884	180690	312665	249693	1	289058	282168	260868	282104	1	289479	1	1	1	250347	260318	258201	569238	290653	1
CPD-13455	justicidin B	16546342	13707836	20211872	15406337	16192157	15046799	14207980	12798432	13783163	14327794	11385603	11908222	10968966	12231950	12323523	443891	1	487557	1	1	946484	497942	565310	547747	497186	570378	578586	511604	394500	541862	736283	781676	690661	850770	824878	764389	642249	557825	537197	835585	689282	482092	698365	1079392	679514	8.13811e+06	8794838	6.81756e+06
CPD-7120	desmethylxanthohumol	218007	319195	236318	177810	254318	159115	1	232690	112150	197549	246382	261658	154212	236168	182309	2633660	3.14877e+06	546480	3.198e+06	3.36059e+06	259191	5841138	1777161	1.7311e+06	201160	495237	2.49705e+06	389428	445781	430608	3.71483e+06	3.98823e+06	3.06788e+06	4497592	3.62797e+06	3.04447e+06	1	277937	3.10367e+06	3.61775e+06	4.15505e+06	4.01813e+06	1	3.64352e+06	2.90277e+06	3.4272e+06	3.76424e+06	6774197
L-HYOSCYAMINE	(<i>S</i>)-atropine	1.30438e+06	1	1.37632e+06	1042750	1.11067e+06	1.44006e+06	1.23328e+06	1	1.37802e+06	1.2816e+06	1	1.27659e+06	1	1	1150093	1.45448e+06	2.44828e+06	1.97812e+06	1.72971e+06	1.49592e+06	1.50764e+06	1.20588e+06	1.70587e+06	1.63137e+06	1.32542e+06	2.97619e+06	943244	1.98909e+06	2.28212e+06	2555381	2.15962e+06	1.86351e+06	2.05125e+06	2.20934e+06	670179	614147	745344	716027	836982	552718	2.29144e+06	2.13077e+06	1980568	2.14918e+06	2.99218e+06	1039378	908499	1.04057e+06
CPD-15486	genkwanin	158028	174608	173928	185451	181459	1	1	167173	1	148506	126472	126252	138633	140467	150160	1	208343	1	201651	193094	109429	158072	129554	154309	184052	152345	299575	269930	1	168103	334114	1.04212e+06	2.31407e+06	1.16748e+06	1.16122e+06	550257	751719	547028	500419	845824	665356	1	439159	391954	1.11587e+06	1	120758	111428
CPD-534	D-<i>myo</i>-inositol (1,2,4,5,6)-pentakisphosphate	291040	239361	318350	288242	308696	267367	220685	234087	229162	244621	218809	263914	229612	241827	223526	84865.6	1037410	1	1	723944	512600	201754	580671	507587	159306	666166	307900	573721	582187	537328	154756	196718	127698	124362	120570	99156.7	85771	1	1	1	1	1	151830	170250	166664	472195	321642	157985
GLUCOSAMINE-1P	&alpha;-D-glucosamine 1-phosphate	803420	409468	1.16991e+06	531837	642771	1.93539e+06	1.82515e+06	1.6131e+06	1.98554e+06	2.22921e+06	2.35086e+06	2.38647e+06	1.98975e+06	2.2952e+06	2267092	2.40129e+06	1.27732e+06	1.90045e+06	1.79687e+06	1.57903e+06	1.72351e+06	2.42336e+06	1.96793e+06	1.9662e+06	2.01228e+06	907178	3757425	1.75201e+06	1.40867e+06	1.1166e+06	2.5666e+06	2.72669e+06	2482838	2.63891e+06	2.60625e+06	3.82034e+06	3.06395e+06	3.26136e+06	3.34122e+06	3.44507e+06	3.658e+06	4502181	3.94487e+06	3.65807e+06	3784745	1.8165e+06	2.14514e+06	1.9343e+06
CPD-6481	eugenol	1	1	1	1	1	1	1	1	1	1	1	1	1	1	1	386262	1	397368	1	325664	1	1	209006	1	166535	126508	149052	1	133064	115641	1	1	1	585400	613822	1	470670	572569	544460	543347	1	1	1	1	1	1	1	458513
CPD-13223	hexan-3-one	3.75995e+06	3.21179e+06	3302847	3.0884e+06	3205545	3.60398e+06	4.23199e+06	4.03119e+06	4135443	4.08237e+06	4484629	4.10816e+06	4.5126e+06	4249344	4.07527e+06	2.29684e+06	1.63686e+06	1.8643e+06	2.60622e+06	2735030	3022888	3.00715e+06	3419398	2833188	3.31174e+06	1072459	5.12275e+06	2.86055e+06	3053012	1.76496e+06	1.84462e+06	1.11921e+06	1.65984e+06	1.53229e+06	1510647	1.26859e+06	1.17712e+06	1.2986e+06	1.33418e+06	1.27308e+06	845118	1.2304e+06	1.271e+06	783705	1.07797e+06	1840145	1.74871e+06	1.93879e+06
CPD-7650	3-methoxytyramine	190408	1	228836	240253	240592	201240	1	162089	1	242310	1	1	1	245287	234818	471110	362210	1	783968	1	365613	406442	1	515993	487524	317409	377796	375945	358780	187495	632931	774632	811516	1	684945	1	1	733334	658099	635053	1	1	1	1	1	1	553478	1
CPD-11940	apiforol	1.12002e+06	473156	1.15934e+06	438526	416035	1.2201e+06	494344	399480	1.25855e+06	633642	578600	931580	310827	608164	302606	1	2443017	1	1	2.22489e+06	2.93799e+06	2.83985e+06	2.95092e+06	3.00705e+06	2.82039e+06	3.54958e+06	2.66938e+06	3161529	3.21993e+06	3342323	583619	765720	658047	756978	650893	799195	643479	983450	1	1	1	10498005	1	1	695849	1.5938e+06	1.47899e+06	1.4112e+06
CPD-9295	2-vinyl-[4H]-1,3-dithin	6484491	7228345	1	1	6.35785e+06	1	1	1	1	1	1	6912483	1	1	1	5381483	4.26176e+06	5488428	5069282	4.96165e+06	4908292	1	5313714	5.62425e+06	5.24607e+06	4475313	1	1	4.9172e+06	4626891	1	1	1	1	5063695	322373	325944	5128339	4775954	317937	326853	262668	5.30465e+06	477249	500624	1	277236	198742
CPD-59	(9Z,11E,14Z)-(13S)-hydroperoxyoctadeca-(9,11,14)-trienoate	2.15273e+06	2.06819e+06	2.20963e+06	2454345	2.20606e+06	2724065	2.59825e+06	2654308	2.75663e+06	2.40594e+06	2.60401e+06	2.56554e+06	2.84741e+06	2.59109e+06	2656198	2526163	2.69198e+06	2.58297e+06	2541940	2.65813e+06	2.64047e+06	2.50514e+06	2.60694e+06	2.72152e+06	2.70616e+06	3.12668e+06	2.80361e+06	2424921	1773987	1.75043e+06	2.75229e+06	2.21589e+06	2.30584e+06	2.31551e+06	2345075	2.37478e+06	2.40477e+06	2.70555e+06	2.35992e+06	2.50416e+06	2.41172e+06	2.38719e+06	2.41374e+06	2.41533e+06	2.70922e+06	2.72219e+06	2.37753e+06	3.20826e+06
1-KETO-2-METHYLVALERATE	(<i>R</i>)-2,3-dihydroxy-3-methylpentanoate	2.7473e+06	2409671	16068136	20708010	2913123	2.58786e+06	1	1.98738e+06	2.52896e+06	2.53422e+06	2378314	2.6958e+06	2.13744e+06	2.51754e+06	3.03281e+06	3.93594e+06	5.80232e+06	5.22864e+06	4233911	4182761	1.40667e+06	2.0622e+06	2.27729e+06	1.93143e+06	1	3020569	2.75991e+06	1.09356e+06	2.62041e+06	2.73542e+06	7932653	8113572	7908714	7.93417e+06	8.23452e+06	4.90056e+06	4254646	3859534	4.3474e+06	4276218	4554956	5246387	4.3728e+06	4.26577e+06	4.78848e+06	796708	1.04949e+06	842630
CPD-8953	2-<i>O</i>-digalloyl-1,3,4,6-tetra-<i>O</i>-&beta;-<i>D</i>-galloylglucose	141530	137286	146662	126387	115915	142222	224305	264426	213351	180182	267848	286069	278243	1	209780	1	171521	107930	1	1	1	1	1	1	1	1	1	1	1	1	1	590930	547388	409565	450995	412315	378829	418479	389713	1	1	278948	841421	941727	835909	1	197445	149551
CPD-8761	longiborneol	5.84615e+06	3.44263e+06	6601804	2.17065e+06	4641521	4.83351e+06	8381885	6935909	4190175	7010744	5.11422e+06	5.78205e+06	7.00333e+06	5.88005e+06	6.52506e+06	6.27417e+06	5.95165e+06	5.64144e+06	5.35728e+06	6.79314e+06	4.77917e+06	6.42911e+06	5609794	5676690	4.59429e+06	6.26467e+06	5430632	4728861	6.76075e+06	6790673	4250126	3466323	3.77403e+06	3.93075e+06	4503150	4269125	5.54334e+06	5.28655e+06	5527995	4.55133e+06	4.28139e+06	3.82624e+06	4.89166e+06	5053753	5898121	5182456	6775157	5126030
CPD-17647	dodecane-1,7-diol	419953	1.66301e+06	3680582	1.4962e+06	1.48753e+06	330819	252123	593482	437724	375179	1.47687e+06	429485	438566	295598	344230	1.72513e+06	1883351	1.84488e+06	1.7414e+06	1.73633e+06	1.94925e+06	2.17674e+06	2.12355e+06	2129036	2.09227e+06	1876124	3.17725e+06	1.97904e+06	1.92177e+06	1.8952e+06	953514	841376	1.14592e+06	1692470	1.01882e+06	869920	991982	2.06207e+06	957674	950933	740214	1.26475e+06	1.10836e+06	1.37554e+06	938430	6.68729e+06	5.0344e+06	6.21937e+06
CPD-12889	p-hydroxymandelonitrile	697496	631959	728322	589535	609962	897939	800553	847843	834686	821658	881836	758691	810484	742145	777748	168760	1.26599e+06	142974	1.11092e+06	152173	169615	208324	202978	1.57445e+06	1.33076e+06	1.56723e+06	3.19236e+06	1.60454e+06	211524	229590	196096	161266	150893	201216	199547	213303	208255	201167	175681	166631	831234	721086	160741	192009	210412	2211385	497055	404497
CPD-10468	2-hydroxy-4-(methylsulfanyl)butanoate	3.68754e+06	3549247	3.47661e+06	2.5316e+06	3.5171e+06	3.83271e+06	4.2838e+06	3.93525e+06	3.80782e+06	3.93638e+06	4.09227e+06	2437838	4.01136e+06	4.17697e+06	2414826	2.31621e+06	3.21289e+06	2.28905e+06	3.09318e+06	3.16581e+06	1.99011e+06	3.47899e+06	3.70115e+06	3.54578e+06	3.35877e+06	2.99538e+06	3.49777e+06	3.16132e+06	3.55877e+06	2.82041e+06	2.46843e+06	3.14206e+06	2416317	2.46434e+06	2526643	2322643	2.21975e+06	2.28016e+06	1	3.28299e+06	1	1.663e+06	3913659	3187091	3.19885e+06	1	3.07136e+06	3302781
URIDINE	uridine	895164	920251	2.04718e+06	976377	2.14229e+06	1	1	986287	1.99844e+06	1	1	963118	970218	1	1	1.42554e+06	1	1.51293e+06	1.43184e+06	1	1.47854e+06	1472775	1.63156e+06	1670912	1.57991e+06	1.38753e+06	1	1.44361e+06	1	1	983308	1	992150	1.01481e+06	987861	986749	960121	948647	924065	1.32207e+06	960936	1.30042e+06	835730	1427986	1.34428e+06	2093458	1.97308e+06	1.9674e+06
CPD-8721	abietatriene	1.05559e+06	1.63902e+06	430840	1374630	92675.8	349302	1.21122e+06	1.68325e+06	1.29248e+06	1.52676e+06	3.39003e+06	3.01538e+06	3.16378e+06	1	3.11889e+06	1	1	270726	1	325715	179804	2.64297e+06	213154	161599	154683	3.06411e+06	1	168463	1.82051e+06	1.64945e+06	2.7377e+06	1	2.48549e+06	2289878	2501033	2.75001e+06	2469590	2.47094e+06	1	2.55732e+06	107213	125581	1	155907	289288	2.71403e+06	2.51704e+06	3008651
CPD-15088	3-<i>C</i>-glucosyl-2,4,4',6-tetrahydroxydibenzoylmethane	3340567	2.42006e+06	1310850	2685051	2.71667e+06	2.60154e+06	3.39695e+06	1.39846e+06	2.65132e+06	3.01428e+06	1.82327e+06	1.6418e+06	3.81963e+06	3295275	1.50374e+06	3.16834e+06	3.82641e+06	3778709	3.21922e+06	3.03895e+06	3.00559e+06	3.0657e+06	3.72875e+06	3673322	3.10713e+06	2486877	3.0835e+06	3.68972e+06	3176362	2.55371e+06	198296800	201003968	225490992	1	1	1	206718096	1	212344160	3441029	195696512	191617808	171305808	161014144	157189088	14007447	15570579	17212660
CPD-15836	&alpha;-tocotrienol	375205	1	283495	1911948	1	441242	570064	1.3428e+06	1	1	1	1.47327e+06	1	1	1	509650	541945	533093	3.01649e+06	2.5617e+06	568290	841966	608084	571461	384443	702827	633518	490486	657745	593130	766824	1	254187	154654	136447	199325	184126	189980	140170	453344	520809	324120	321266	411240	436202	5428732	5544459	5.3246e+06
CPD-9584	(6-hydroxy-indol-3-yl)acetyl-L-phenylalanine	1	1	1	1	1	751615	641959	1	1	1	1	1	1	1	1	577766	969217	851840	873285	454454	1.37148e+06	1.75909e+06	1.51276e+06	1.52634e+06	1.53769e+06	842261	2.02326e+06	817704	1464837	1.33842e+06	1	1	148176	1	1	464074	378006	341426	477025	306165	1	442952	1	1	443156	495641	591360	500627
CPD0-2495	5-methylcytidine	2.77278e+06	2626773	2.25509e+06	1	2.99488e+06	2.52549e+06	2.73934e+06	2.63402e+06	2.76061e+06	2753863	2637365	2733677	2.93915e+06	2672713	2.45175e+06	1.24364e+06	364015	810689	679379	771480	5.47223e+06	5281750	5901532	5.44319e+06	6.05314e+06	2.46183e+06	345652	252811	237870	3.536e+06	248498	1	267981	237793	1	277375	1	1	252177	1	286566	307455	388686	384522	409891	644165	517277	440196
CPD-4901	(+)-2-carene	1	196244	310018	177836	198175	233027	277995	276973	265732	270968	199969	231481	230482	200807	107846	353583	198769	310957	269168	269852	282734	285595	422147	359484	309633	276330	458259	510462	369559	291912	265659	266787	187470	226520	228725	1	345119	411351	409547	459352	186676	1	1	1	147721	279918	269567	220413
CPD-19424	maritinamine	1	1	1	105071	114008	1	1	120492	1	155588	138475	1	1	1	143623	1	836650	687431	637988	1.38113e+06	411185	1	1.4009e+06	1	1	2.91812e+06	1	1.56043e+06	1.29998e+06	1.68738e+06	470967	287740	472145	388869	365048	291755	374484	350654	335786	333056	275555	191147	248604	247279	221651	289343	270076	246754
CPD-14300	(11Z)-3-oxoicosa-11-enoyl-CoA	129291	166294	148019	194949	178524	145640	143557	189752	112033	149304	206278	221614	208809	157425	146410	114008	122442	90298.6	109048	112479	106782	87111.2	88269.6	108909	82875	1	157294	107179	102688	76717.8	385295	407957	442195	245614	281811	220066	215057	169740	112185	1	1	71896.4	107975	347204	305314	968107	703322	713823
CPD-8785	(<i>4R</i>)-limonene	1	196244	310018	177836	198175	233027	277995	276973	265732	270968	199969	231481	230482	200807	107846	353583	198769	310957	269168	269852	282734	285595	422147	359484	309633	276330	458259	510462	369559	291912	265659	266787	187470	226520	228725	1	345119	411351	409547	459352	186676	1	1	1	147721	279918	269567	220413
CPD-18	linoleoyl-CoA	88331.3	87062.3	1	99600.2	1	1	105685	122487	89713.4	84300.1	133931	135843	142218	112996	117374	1	1	1	1	1	1	1	1	1	1	1	1	1	1	1	255871	231335	287595	273821	273316	299262	321466	306942	279840	260307	212781	174483	1	1	1	791130	600713	125243
CPD-3628	pseudobaptigenin	1	93369.9	1	138540	1	1	1	101985	1	1	1	1	1	1	1	469124	516362	476651	408741	416624	254137	104221	225117	214638	151131	739528	410677	274915	403652	530105	575121	575034	786728	607844	648765	649865	679386	506614	685703	421264	115132	514476	595968	119720	477514	104441	110433	118851
CPDQT-8	hamamelose	4.131e+06	3784854	5.42842e+06	3.98339e+06	4362799	6.95674e+06	6128641	5.22602e+06	5.97132e+06	6061720	5.71099e+06	6.4705e+06	5.97431e+06	6422896	6.40346e+06	3.3333e+06	15077501	2.60763e+06	2.16678e+06	2.67702e+06	2.61777e+06	2.63115e+06	2.68976e+06	2.62545e+06	2.67642e+06	2351709	2.6009e+06	2.6093e+06	2.59756e+06	2.51803e+06	4.73527e+06	3.12277e+06	4122603	3.67987e+06	3.66371e+06	3846415	4721648	4.15127e+06	4033648	3.9857e+06	5601413	6.19465e+06	5.53751e+06	6.21422e+06	6.42521e+06	5826609	1	6741471
CPD-14273	3-oxolignoceroyl-CoA	1	1	1	1	1	1	1	1	1	1	1	1	1	1	1	1	1	1	1	1	1	1	1	1	1	1	1	1	1	1	8472290	9294104	10066446	3.62866e+06	9161828	4.04118e+06	3.55385e+06	4081407	8993334	3825539	7121740	2689941	3.31405e+06	2.79634e+06	2.74901e+06	1.20409e+06	533726	979005
CPD-3462	<i>N</i><SUP>8</SUP>-acetylspermidine	550608	659184	383561	1	557584	506831	606943	414160	484300	524518	461153	1	410483	496840	502007	293629	475816	401700	336556	313328	284558	397689	361937	357108	326291	225749	431903	301450	280428	253348	504643	580452	523596	545823	544995	535469	515675	464022	508345	513940	630884	582291	530397	577820	566462	1.36345e+06	4166539	3.37622e+06
CORTISONE	cortisone	1	989186	193217	1	1.18886e+06	282085	1	1	269080	1.05439e+06	1288630	1	294706	1	1.30928e+06	406319	218314	344282	235633	299423	559719	939295	704216	726855	727779	1	1.14342e+06	412503	312305	229217	1	1.87202e+06	329492	1.74834e+06	1.98388e+06	1	1	472616	1	209008	1	348168	120780	1	1	1	1	1
AMINO-ETCETERA-PYRIDIN-1-YL-PROPANOATE	L-mimosine	1	1	1	1	1	1	1	1	1	1	1	1	1	1	1	1	1	1	1	1	1	172428	1	1	1	1	1	1	1	1	351161	421203	366126	1	1	555490	1	526740	559573	595158	936586	1	560709	1	573762	175038	290973	279187
CPD-9928	BPH-700	244585	265247	181787	201161	146695	166401	278198	197318	295891	185814	191216	184756	237340	191492	208413	281470	181702	245945	226122	286835	244530	317197	304814	288154	185602	319098	221256	208872	301586	358766	425985	251308	230728	284448	302582	274573	272597	303765	286419	318150	278468	235389	285842	263528	308147	396714	518791	341760
CPD-12867	4&alpha;-carboxy-4&beta;,14&alpha;-dimethyl-9&beta;,19-cyclo-5&alpha;-ergost-24(24<sup>1</sup>)-en-3&beta;-ol	3.90012e+06	1	3.62129e+06	1	3.7578e+06	4067207	3.67242e+06	3.80469e+06	3.57737e+06	3910195	4048183	4.18788e+06	4378302	4398353	4198291	4912317	5280320	5.31106e+06	5.20245e+06	5.18549e+06	4.89087e+06	5.10305e+06	5063118	4782544	5068245	4.1148e+06	5.53972e+06	4.84236e+06	4829411	1	4248325	4.39912e+06	4.01406e+06	4.03157e+06	4.01353e+06	3.85049e+06	3.32781e+06	3.03043e+06	2.56084e+06	2.19769e+06	1.69636e+06	2.22397e+06	4395740	4.38522e+06	4.32251e+06	5502127	6.06564e+06	5955698
GUANOSINE-5DP-3DP	ppGpp	136125	1	121988	139661	112494	108601	171040	137158	158270	1	114636	112967	146786	1	1	179435	120484	163901	127977	177627	128914	189524	167727	169580	109813	167858	120126	117352	179295	167688	160121	1	1	157617	170819	184698	171545	184075	177547	175150	176926	142959	153436	187158	201930	219605	268620	184377
CPD-10457	4-hydroxylamino-2,6-dinitrotoluene	1	1	1	1	1	1	1	1	1	1	1	1	1	1	1	123283	121619	93850.5	129662	149995	162157	177650	162357	166263	163610	154044	242937	234509	213066	155269	518878	445616	402841	457300	401434	593950	634140	489361	524100	565438	866968	763352	685656	805398	822623	589177	427634	437643
CPD-8917	lupanine	401469	347238	485411	1	752126	1	466511	489336	442663	463339	581480	628061	572560	558590	497224	291659	394635	400672	306415	291462	340970	387231	528721	464621	422012	1	734120	642371	434477	275884	406783	266520	279445	313295	313768	160406	268826	216071	225400	190491	263869	224934	235554	218540	263948	378959	1	177058
MYRICETIN	myricetin	305584	331729	1	333132	337120	1	1	1	1	1	369750	1	1	1	333201	201326	140703	208112	185719	182246	132237	146751	161031	179349	153423	144682	1	1	144047	85815.6	319460	331636	221382	279180	240295	269740	260158	198891	225103	235027	222169	235214	239354	270584	190957	509606	234782	155239
CPD-9529	hemigossypol-6-methyl ether	195822	213422	85176.3	215067	161164	4.29548e+06	4.17539e+06	4.45287e+06	3.31736e+06	90824.4	4.49958e+06	92419	3.25054e+06	90330.7	3.2886e+06	796619	2423260	1.74279e+06	1.73228e+06	1.55593e+06	490928	632579	931976	959786	800397	508710	1857113	1.15059e+06	683232	692251	1.20694e+06	10471326	13267400	12866922	13137016	9884183	10340616	11130872	10779820	11288964	11486372	8721699	8797556	8451679	8543215	1.66766e+06	1573953	1.57731e+06
PREPHENATE	prephenate	86951.9	100698	97588.2	92410.4	102730	110954	107831	101332	100090	93407.5	93096.3	99807	101555	104621	110903	83285.9	1	93177.4	105104	89065.2	102764	115335	120464	106895	112517	81390.4	132844	87206.8	109082	102844	131967	103374	87393.4	75563.9	81769.2	82783.3	84294.4	82380.8	78004.6	1	83053.9	80784.1	119872	105270	118242	96320.4	1	92139.4
CPDIO2-3	1-18:0-2-18:3-phosphatidylethanolamine	541160	653112	597269	609793	614737	582516	596448	682907	584933	632369	681318	722261	693140	617818	675990	186212	540013	379499	328917	330298	1	1	1	1	1	179001	1	85848.9	142326	128295	1	1	1	198155	266005	194599	151615	199420	149099	149432	153644	115140	185715	1	1	1	369756	273863
CPD-9699	hypoglycin A	3.97704e+06	3.9523e+06	2.67291e+06	1583410	2.93073e+06	2.37267e+06	4.07359e+06	5030881	3.15514e+06	3.93963e+06	5948321	2.59219e+06	5.14306e+06	2.90831e+06	3.77836e+06	1.02242e+06	1	6575154	5.43814e+06	5209609	1.81302e+06	2.73241e+06	3.01732e+06	2486895	2.31665e+06	3.74247e+06	3.72268e+06	3266634	3.18197e+06	3352532	1.77953e+06	878933	1.38179e+06	1.34413e+06	1.42935e+06	6066487	5.15398e+06	4.62462e+06	5223887	5.34602e+06	880538	743568	5.2065e+06	586768	1	1.3783e+06	2.17509e+06	2638274
CPD-4207	isopentenyl adenosine	18925324	17331756	18000476	17832068	18846100	17815796	18916720	19564452	17874196	18325326	20099576	19108442	18315896	17711846	18844796	7.5466e+06	1	1	397583	8507895	8784089	10007724	9381756	9632385	9371623	9302905	10996886	9639662	9076812	9549785	337141	435077	375455	391036	349655	406706	355683	323595	353963	412163	388333	429751	401849	401206	387871	409659	213639	269543
CPD-14862	2'-hydroxy 3,6,7,3',4'-pentamethylquercetagetin	229351	105523	225267	1	104030	541446	384506	390328	625605	458006	354337	235216	268483	327761	313875	1.08539e+06	711433	757806	1.04415e+06	1.07839e+06	1394982	1.43819e+06	1240973	1.2581e+06	1.43672e+06	870737	1.75253e+06	1.30552e+06	1.12224e+06	1.14464e+06	1	1	437935	1	403457	415248	454348	441248	400399	413600	428298	353487	493335	1	507828	666486	333137	632099
NARINGENIN-CMPD	(2<i>S</i>)-naringenin	3.23249e+06	3219457	1.63644e+06	2919632	3.0441e+06	3.47997e+06	2346281	3.97007e+06	3584402	3.40474e+06	4.0191e+06	3629070	3.66763e+06	3.18054e+06	3.4125e+06	369434	980606	789370	975620	842384	1598966	3.51885e+06	1.39901e+06	1.43705e+06	1.90993e+06	2379472	7214812	1.40243e+06	2.7419e+06	1.47665e+06	3307085	1.74893e+06	134254	1.56049e+06	1.43708e+06	1.78562e+06	3462222	1.56484e+06	1.57838e+06	1.46383e+06	4.09737e+06	1	1.71062e+06	1.61813e+06	1.70329e+06	3.18491e+06	1	1
CPD-10211	furaneol (enol form)	1.87741e+06	2.11413e+06	1.87889e+06	2.02982e+06	1.88875e+06	2.01616e+06	2.12579e+06	2.0987e+06	1.56233e+06	2.19151e+06	2.50759e+06	2.32005e+06	2.37566e+06	1.66741e+06	2.61751e+06	868113	871478	901736	855182	898871	900947	1117210	993019	996979	955303	913686	1	1.01538e+06	999205	973182	882398	836427	892552	973586	858136	941324	866661	908805	860482	886286	899319	943015	883410	918040	915951	1.05638e+06	1.2405e+06	1.11028e+06
CPD-9788	O-methylandrocymbine	1	1	1	14078670	1	9449824	10532281	8457352	7.08198e+06	8.24103e+06	11965809	1	11005702	8.32733e+06	10390207	3596166	2.34363e+06	5.02395e+06	5149505	3917828	1	1	1	424257	1	3298819	1	1	1.60592e+06	4004780	1	1	2.13634e+06	2.4582e+06	2701495	2.52534e+06	2.54081e+06	2.12061e+06	2448969	2265348	2846781	2.38421e+06	2.58263e+06	2449200	2.53893e+06	1	1	4830100
[truncated: 3,144 more rows]
[truncated: 17 more columns]
