# Supplementary material for: Between Light and Shading: Morphological, Biochemical, and Metabolomics Insights Into the Influence of Blue Photoselective Shading on Vegetable Seedlings
Source: Front Plant Sci. 2022 May 25;13:890830. doi: 10.3389/fpls.2022.890830 (PMC9174935; doi:10.3389/fpls.2022.890830)
Supplement: Supplementary Table 2 — List of compounds with a variable importance in projection (VIP) score > 1.3. [file Table_2.XLSX]

## Sheet: VIP markers
Compound	VIP score	STD	Log FC blue net vs Control	Log FC black net vs Control
p-nitrophenyl-chitotriose	2.29308	0.864609	1.33	-0.69
cholesteryl-beta-D-glucoside	2.27937	1.3167	0.97	0.48
9-[6(RS)-8-diamino-5,6,7,8-tetradeoxy-beta-D-ribo-octofuranosyl]-9H-purin-6-amine	2.04066	1.08378	1.39	0.44
4alpha-formyl,4beta,14alpha-dimethyl-9beta,19-cyclo-5alpha-ergost-24(241)-en-3beta-ol	2.02788	1.41782	0.63	1.96
cyanidin 3-O-(6"-O-malonyl)-beta-glucoside	1.9522	0.67724	0.88	-0.35
isorhamnetin 3-sulfate	1.87141	0.784512	0.07	-0.02
(E)-1-(glutathion-S-yl)-N-hydroxy-omega-(methylsulfanyl)heptan-1-imine	1.82903	1.59451	-0.94	0.45
enol-phenylpyruvate	1.8261	1.52303	1.33	-0.16
4-hydroxycoumarin	1.81478	1.50999	1.32	-0.17
1,2,3,6-tetrakis-O-galloyl-beta-D-glucose	1.81408	1.09559	0.1	0.46
dihydrochelerythrine	1.80867	1.61445	-0.1	1.21
16-alpha-hydroxygypsogenate	1.80754	0.802539	-0.54	-0.45
isorhamnetin 3-O-(3"-O-p-coumaroyl, 6"-O-feruloyl)-glucoside	1.77926	1.45804	-0.12	-0.04
11-deoxoglycyrrhetinate	1.77084	1.24493	0.58	1.93
alpha-chaconine	1.76726	1.07613	-0.68	-0.58
beta-(2,6-anhydro-3-deoxy-D-arabino-heptulopyranosid)onate 7-phosphate	1.7603	1.21593	0.24	-0.23
alpha-D-glucose 1-methylene-phosphonate	1.75625	1.42584	0.62	0.19
(2E)-hexadecenal	1.73997	0.851256	-1.22	-0.68
3-phenylpropionaldoxime	1.70856	0.385545	-0.45	-0.81
thiamine	1.70748	1.29632	0.46	-0.05
N10-formyldihydrofolate	1.69872	1.06727	-0.76	-1.49
benzoyl-CoA	1.68594	0.781426	1.17	0.27
diethyldithiocarbamate	1.68121	0.855987	0.66	0.12
7'-O-demethylcephaeline	1.67811	0.619592	0.1	-0.9
1,4-naphthoquinone	1.6774	0.734649	-1.39	-2.37
17-O-acetylnorajmaline	1.67505	0.594612	-0.81	-0.22
(E,E)-piperoyl-CoA	1.66485	0.673668	0.12	-0.59
N-hydroxy-L-isoleucine	1.66445	0.658884	-1.31	-1.37
1-fluoro-2,4-dinitrobenzene	1.66264	1.31457	0.42	0.16
1-octanol	1.65925	1.09065	-0.32	0.23
(E)-4-hydroxy-3-methylbut-2-en-1-yl diphosphate	1.65852	0.389646	0.35	0.36
S-adenosyl 3-(methylsulfanyl)propylamine	1.65823	0.5741	-0.8	-0.05
3-(phosphonoacetylamido)-L-alanine	1.65073	1.0155	-1.32	-1.47
kaempferide	1.64674	0.843534	-1.51	-1.29
7-deoxyloganin	1.64648	1.27812	0.12	0.29
7beta-hydroxytaxusin	1.641	1.58077	3.14	0.76
3-carboxy-10-(methylsulfanyl)-2-oxodecanoate	1.62512	0.636408	1.37	0.33
benzylthiocyanate	1.61594	1.65225	1.85	-0.07
benzyl-6-hydroxy-2-cyclohexene-on-oyl	1.61505	1.12753	-2.24	-0.48
primary fluorescent chlorophyll catabolite	1.6101	0.792335	-1.19	-1.06
3-oxodihomo gamma-linolenoyl-CoA	1.60894	1.55919	0.7	0.95
8-(methylsulfanyl)-2-oxooctanoate	1.60887	0.929801	-4	-0.18
3-(1H-indol-3-yl)propanoate	1.60089	0.804721	-1.05	-2.13
uroporphyrin III	1.58738	0.929535	0.38	0.66
tributyrin	1.58416	1.4524	0.36	-0.41
N-heptylpantothenamide	1.58389	0.388104	-0.05	-0.36
5-methylcytidine	1.58303	1.29911	-0.03	1.15
cathinone	1.58074	0.443844	-0.31	-0.75
15-hydroxypentadecanoate	1.57937	0.566456	1.76	2.35
methyl (indol-3-yl)acetate	1.57909	0.460901	-0.4	-0.83
amorphigenin	1.56782	1.6259	1.94	0.19
camalexin	1.56747	0.733549	1.28	0.86
6-(methylsulfanyl)hexyl-glucosinolate	1.56474	0.937527	-0.56	-0.68
3-hydroxy-epsilon,epsilon-carotene	1.56361	0.333975	-0.7	-0.86
1,4-bis-{[N-(1-imino-1-guanidino-methyl)]sulfanylmethyl}-3,6-dimethyl-benzene	1.56191	0.992143	0.48	0.54
indole	1.56043	0.457661	-0.37	-0.78
difluoromethylornithine	1.55907	0.422119	-0.26	-0.65
3-oxomelilotoyl-CoA	1.54508	0.912197	-0.41	-0.7
(indol-3-yl)acetate	1.54492	1.05801	0.18	-0.2
(R)-mevalonate	1.54292	1.29037	-0.73	-1
haematoporphyrin IX	1.5402	0.597674	1.27	1.02
L-pipecolate	1.53361	0.778157	-0.72	-0.77
buthionine sulfoximine	1.53271	0.465516	-0.3	-0.7
dopamine	1.52965	0.475248	0.81	0.13
1,2-dioleoylglycerol	1.52762	0.383423	-1.22	-1.03
4alpha-carboxy-4beta-methyl-5alpha-cholesta-8,24-dien-3beta-ol	1.52701	0.857493	0.33	0.35
dehydroascorbate (bicyclic form)	1.5261	1.36715	-0.09	0.24
phytosphingosine (C18)	1.52488	1.04162	0.84	-0.16
brocresine	1.52467	0.426802	0.35	0.4
citrate	1.52467	0.576991	-0.39	-1.16
D-isocitrate	1.52415	1.16316	-0.21	0.87
thiamine diphosphate	1.52273	1.33668	0.65	-0.5
1D-myo-inositol 3-diphosphate 1,2,4,5,6-pentakisphosphate	1.52114	0.363656	0.37	0.46
6-amino-2-oxohexanoate	1.5164	0.931868	-1.02	-1.34
3-oxo-2-(cis-2'-pentenyl)-cyclopentane-1-octanoyl-CoA	1.51542	1.02195	0.29	-1.01
humulone	1.51443	1.01165	-0.52	0.11
2-amino-4,6-dinitrotoluene	1.51217	1.04349	-0.65	-0.72
dIMP	1.50992	1.23746	0.22	-0.37
D,L-5-fluorotryptophan	1.5091	1.41152	0.31	-0.1
(E)-omega-(methylsulfanyl)octyl-thiohydroximate	1.50899	0.572055	-1.58	-0.99
luteolin 7-O-beta-D-glucuronide	1.50723	0.526094	-0.29	-0.4
(E)-omega-(methylsulfanyl)hexyl-thiohydroximate	1.50561	1.01544	0.94	0.27
2-descarboxy-cyclo-dopa	1.5056	0.419619	0.96	0.31
13-[(E)-2-methylcrotonoyl]oxylupanine	1.50501	1.29451	0.51	-0.51
(3R)-3-hydroxy-2-oxo-4 phosphooxybutanoate	1.50494	0.632177	0.04	0.11
dipalmitoyl phosphatidate	1.50389	1.25166	-0.72	-0.86
beta-methylenecyclopropyl pyruvate	1.49946	1.2506	0.32	-0.83
diphyllin	1.49914	0.668621	-0.28	-0.57
beta-carotene	1.49767	1.0166	-0.31	-0.19
4-nitrophenyl phosphate	1.49743	0.395628	0.35	0.41
7-hydroxy-2',4',5'-trimethoxyisoflavone	1.49599	0.834713	-0.92	-0.36
D-mannitol 1-phosphate	1.49572	0.650076	-0.33	0
chlorosuccinate	1.49568	0.606381	0.25	0.7
steviolmonoside	1.49369	0.620547	1	0.16
baccatin III	1.49025	1.22913	0.05	-0.57
lutein	1.48965	0.970212	-0.2	-0.81
protoemetine	1.48727	0.69502	0.15	-0.84
7,8-dihydroberberine	1.48256	0.620271	-0.04	-0.03
2'-deoxycytidine 3'-monophosphate	1.47883	0.596246	0.02	-0.34
vitexin 2''-O-beta-L-rhamnoside	1.47649	1.30442	-0.06	1.31
beta-myrcene	1.47638	0.684564	-0.01	0.28
arabidopate	1.4744	0.782209	-0.12	0.39
N-carbamoyl-L-aspartate	1.47319	1.46962	4	4
Mg-protoporphyrin	1.47108	1.24108	2.68	2.25
8'-apo-beta-carotenal	1.46815	0.767949	-0.37	0.99
cyanidin 3-O-[2"-O-(xylosyl)-6"-O-(p-coumaroyl) glucoside] 5-O-glucoside	1.46763	1.22995	-0.15	0.31
7-(methylsulfanyl)heptyl-glucosinolate	1.46756	0.726883	-0.07	0.23
thiolactomycin	1.46617	1.16471	-1.18	-1.26
3-oxo-myristoyl-CoA	1.46383	0.860341	0.58	0.15
3-nonaprenyl-4-hydroxybenzoate	1.46327	0.932053	-0.72	-0.29
(2E,10E,14E,18E)-lycopatetraene	1.46319	0.96512	0.85	0.5
N-benzylformamide	1.46244	0.896298	-0.38	-0.99
6-methoxy-3-methyl-2-all-trans-decaprenyl-1,4-benzoquinol	1.46088	1.09722	-0.84	-0.78
quercetin 3-O-(3',6"-O-di-p-coumaroyl)-glucoside	1.46051	0.76048	-0.62	-0.32
pyrethrin I	1.45712	1.49486	-0.05	-0.52
4-methoxy-3-indolylmethylisothiocyanate	1.45691	0.701887	1.01	0.78
tricoumaroyl spermidine	1.4538	1.22623	-0.69	-0.29
3,6,7,2',4'-pentamethylquercetagetin	1.45349	0.453728	0.32	0.48
(E)-5-(methylsulfanyl)pentanal oxime	1.44633	0.46855	-0.3	-0.71
ATP	1.44332	0.821021	-0.04	-0.05
pamidronate	1.43914	0.403727	0.16	0.14
(E)-1-(L-cystein-S-yl)-N-hydroxy-omega-(methylsulfanyl)heptan-1-imine	1.43866	0.924353	-1.74	-1.53
beta-D-gentiobiosyl crocetin	1.4374	1.30221	-0.92	0.12
7-methylxanthosine	1.43736	0.65228	1.25	-0.01
quercetagetin	1.43705	0.669255	-0.29	-0.34
diisopropyl fluorophosphate	1.43003	1.43462	0.51	-0.83
10',6-diapocarotene-10',6-dial	1.43001	0.939385	-0.77	-0.35
(R)-3-(4-hydroxyphenyl)lactate	1.43	1.34056	0.3	-1.13
mersalyl acid	1.42835	0.348914	-0.54	-0.3
alpha-D-glucosamine 1-phosphate	1.42822	0.423275	0.55	0.46
2-R-hydroperoxy-linolenate	1.42758	1.24326	0.58	-0.26
1-linoleoyl-2-oleoyl-phosphatidylcholine	1.42754	1.66685	-1.09	-1.63
protochlorophyll a	1.42291	0.748279	-1.2	-0.72
clorgyline	1.42099	0.798879	0.64	0.94
diethyl thiosulfinate	1.42076	1.49217	4	0
18-oxo-oleate	1.42076	1.64718	0.34	-0.31
linustatin	1.42051	0.567463	-0.75	-0.09
trans-docos-2-enoyl-CoA	1.41784	0.321749	-0.21	-0.11
3beta-hydroxy-4beta-methyl-5alpha-cholest-7-ene-4alpha-carboxylate	1.41775	0.727641	-0.74	-0.45
gypsogenin-28-beta-D-glucoside	1.41697	0.973678	0.12	0.43
N-debenzoyl-(3'-RS)-taxol	1.41567	0.678868	-0.59	-0.49
O-sinapoylglucarolactone	1.41561	0.708937	-0.45	-0.26
cyclohexylamine	1.41512	0.997573	0.07	-4
L-threonate	1.41504	0.481358	0.03	-0.5
all trans-decaprenyl-2-methoxy-6-1,4-benzoquinol	1.414	1.03045	-0.74	-1.07
trans-resveratrol	1.41261	1.2251	-0.8	-1.31
(S)-atropine	1.41164	0.968096	0.06	-0.53
(E)-1-(L-cystein-S-yl)-N-hydroxy-2-(1H-indol-3-yl)ethan-1-imine	1.40914	1.13662	0.06	0.29
N, N-dihydroxytrihomomethionine	1.40567	1.26969	0.54	-0.09
sarpagine	1.40219	0.595314	-0.79	-0.92
phosphoenolpyruvate	1.39977	0.442345	4	4
2-methylbutanoyl-CoA	1.39879	1.148	-0.09	-0.25
3-demethylubiquinol-9	1.39725	1.02952	-1.07	-0.54
caffeine	1.39657	0.324634	-0.28	-0.66
brassicasterol 3-O-beta-D-glucoside	1.39655	0.523913	1.55	0.53
L-2,4-diaminobutanoate	1.39613	1.04196	0.13	-0.16
quercetin 3-sulfate	1.39577	0.389147	-1.14	-0.17
L-alpha-(methylenecyclopropyl)-glycine	1.39561	0.892901	-0.33	-0.57
cystamine	1.39497	1.02368	-0.81	-1.01
campestanol	1.39425	1.45769	0.53	0.11
3,3-dimethyl-2-oxobutyric acid 5-(6-aminopurin-9-yl)-3,4-dihydroxytetrahydrofuran-2-ylmethyl ester	1.39263	0.602122	-0.49	-0.6
squalene	1.3918	0.612855	-0.18	0.02
(+)-sesaminol 2-O-beta-D-glucosyl (1->2)-O-[beta-D-glucosyl (1->6)]-beta-D-glucoside	1.39171	1.24846	-1.59	-1.11
molybdopterin	1.39104	0.686771	0.04	-0.35
dioleoyl phosphatidate	1.39003	0.368412	-1.17	-1.05
acacetin	1.38979	0.853093	-0.11	-0.54
7,8-diaminopelargonate	1.38879	1.07058	-0.67	-0.7
2alpha, 7beta-dihydroxytaxusin	1.38772	0.808136	-1.14	-1.74
crocetin	1.38671	0.747537	-1.45	-1.75
myricetin 3-O-beta-D-glucoside	1.38582	1.19552	-0.04	0.33
pteridine-ring	1.38431	0.668559	-0.86	-0.81
1,2-dioctanoyl-3-methyl-1,2,3-butanetriol	1.38174	1.31655	0.36	-0.55
salicylate beta-D-glucose ester	1.38042	0.881442	-0.37	0.89
(7Z,10Z,13Z,16Z,19Z)-docosapentaenoyl-CoA	1.37402	0.77615	0.09	-0.16
glutarate	1.37205	1.20645	-0.46	-0.36
N-hydroxytrihomomethionine	1.36901	0.593532	-0.23	-0.63
arsenite	1.36881	0.325595	-0.34	-0.31
trans-hex-2-enoyl-CoA	1.36785	0.57125	1.44	0.84
amobarbital	1.3664	0.894385	-0.31	-0.08
L-willardiine	1.36548	0.53965	-3.12	-2.08
3-keto-beta-D-galactose	1.36479	0.518333	-0.51	-0.36
alpha-difluoromethylarginine	1.36133	1.37147	0.98	-0.25
D-myo-inositol (1,4)-bisphosphate	1.3612	0.907919	-4	-4
UDP-3-O-[(3R)-3-hydroxymyristoyl]-N-acetyl-alpha-D-glucosamine	1.36103	1.49928	1.02	0.47
(2S,3R,6S)-3-fluoro-2,6-diaminopimelate	1.35772	1.04404	-0.04	-0.9
4-vinylpyridine	1.3556	0.967757	-4	-4
cinnamoylserotonin	1.35422	0.640501	-0.42	-0.77
sphinganine 1-phosphate	1.35298	1.18721	0.21	-0.53
norbixin	1.35133	0.951927	-0.26	-0.51
phenanthrene-ring	1.35121	0.948129	-0.06	0.04
bisdemethoxycurcumin	1.34921	0.819398	-1.49	-0.82
3-carboxy-9-(methylsulfanyl)-2-oxononanoate	1.34773	0.953252	0.21	0.59
4alpha-formyl-4beta-methyl-5alpha-cholesta-8,24-dien-3beta-ol	1.34626	1.45894	-1.02	-1.32
malonylshisonin	1.34415	0.921329	-0.48	0.57
enol-oxaloacetate	1.34371	1.53659	-0.14	0.57
2-hydroxy-5-(methylsulfanyl)-3-oxopent-1-enyl 1-phosphate	1.34286	0.826217	0.78	0.23
dimethylsulfoniopropanoate-amine	1.34145	0.464568	-0.33	0.13
piericidin A	1.34113	0.276937	-0.55	-0.46
digitoxigenin 3-O-beta-D-quinovoside	1.34057	1.86145	0.8	-0.6
CDP-N-methylethanolamine	1.34047	0.667776	-0.53	-0.55
dihydrosanguinarine	1.3404	0.902181	0.52	1.03
p-chlorophenylalanine	1.33779	0.755678	0.73	0.53
10-(methylsulfanyl)-2-oxodecanoate	1.33702	0.226094	-3.03	-1.57
3-sulfino-L-alanine	1.337	1.05403	-0.11	-0.02
(+)-jasmonate	1.33547	1.40798	-0.49	-0.19
3,4,-dihydroxybutylphosphonate	1.33424	0.861423	-0.29	-0.02
(S)-2,3-dihydrodipicolinate	1.33135	0.876957	-0.68	-1.29
(7Z,10Z,13Z,16Z,19Z)-docosa-7,10,13,16,19-pentenoate	1.32904	0.83345	0.58	-0.51
ent-isokaurene	1.32736	0.559176	0.06	-0.55
(3R)-3-hydroxycerotoyl-CoA	1.3262	0.772034	-0.13	0.27
1-palmitoyl-2-vernoloyl-phosphatidylcholine	1.32526	0.629545	-2.46	-2.22
C14H8O4	1.32517	0.760876	0.49	0.52
(3S)-linalool	1.32438	1.15912	-0.03	0.14
18-hydroxyoleoyl-CoA	1.32388	0.58894	0.18	-0.36
protoporphyrinogen IX	1.32326	0.620687	0.35	-0.21
palmitoleoyl-CoA	1.32301	0.854769	-0.38	-0.32
ADP	1.3223	0.247595	-0.05	-0.31
sulfanilamide	1.32191	0.45573	0.34	0.28
DIBOA	1.32114	0.739992	0.64	0.57
dalnigrein 7-O-beta-D-apiofuranosyl-(1-6)-beta-D-glucopyranoside	1.32103	0.590633	1.22	-0.09
trifluoromethionine	1.32035	0.585083	0.34	0.36
chelerythrine	1.31731	1.13634	-0.79	-0.77
galactopinitol B	1.31643	1.38474	-1.36	-1.76
3,4-dihydroxy-5-all-trans-decaprenylbenzoate	1.31548	0.780271	0.87	0.38
phlorizin	1.31384	0.685669	-0.56	-0.86
cis-tuberonic acid glucoside	1.31281	1.10872	0.05	0.3
N-P-tosyl-L-lysinechloromethyl ketone	1.31004	0.828139	-0.17	-0.13
(20S)-protopanaxadiol	1.30977	0.561373	0.16	0.56
N-methylaminobutanal	1.30924	0.471899	0.38	0.22
1,3,5-trimethoxybenzene	1.30915	0.739309	-0.82	-0.85
(13E)-8alpha-hydroxylabd-13-en-15-yl diphosphate	1.30861	0.235989	-0.72	0.22
3-oxobehenoyl-CoA	1.30741	0.6335	0.67	0.34
indole-3-carboxaldehyde	1.30653	0.431815	-0.49	-0.81
xanthurenate	1.30626	0.594437	0.34	0.35
apigenin 7-O-(6-malonyl-beta-D-glucoside)	1.30539	1.07794	0.32	0.22
3-dimethylselenopropionaldehyde	1.30422	0.921074	0.06	-0.47
2-butyl-4-hydroxy-5-methyl-3(2H)-furanone	1.30413	0.69154	-0.48	-0.52
N,N-dihydroxy-L-tyrosine	1.30057	0.702309	0.44	0.1
